# Supplementary material for: catena-Poly[[(1,10-phenanthroline)lead(II)]bis­(μ-5-chloro-2-hy­droxy­benzoato)]
Source: Acta Crystallogr Sect E Struct Rep Online. 2010 Jul 21;66(Pt 8):m987. doi: 10.1107/S1600536810023561 (PMC3007493; doi:10.1107/S1600536810023561)
Supplement: Supplementary file 1 [file e-66-0m987-sup1.cif]

##############################################################################
###                                                                        ###
###        Electronic paper (Acta Crystallographica Section E)             ###
###                                                                        ###
##############################################################################
#                                                                            #
# This CIF contains the data in a paper accepted for publication in Acta     #
# Crystallographica Section E. It conforms to the requirements of Notes      #
# for Authors for Section E, and has been peer reviewed under the auspices   #
# of the IUCr Commission on Journals.                                        #
#                                                                            #
# Full details of the Crystallographic Information File format               #
# are given in the paper "The Crystallographic Information File (CIF):       #
# a New Standard Archive File for Crystallography" by S. R. Hall, F. H.      #
# Allen and I. D. Brown [Acta Cryst. (1991), A47, 655-685].                  #
#                                                                            #
# The current version of the core CIF dictionary is obtainable from          #
# ftp://ftp.iucr.org/pub/cif_core.dic. The current version number is 2.4.    #
#                                                                            #
# Software is freely available for graphical display of the structure(s) in  #
# this CIF.  For information consult the CIF home page http://www.iucr.org/  #
# cif/home.html                                                              #
#                                                                            #
# This file may be used for bona fide research purposes within the           #
# scientific community so long as proper attribution is given to the journal # 
# article from which it was obtained.                                        #
#                                                                            #
##############################################################################
                                             
data_I
_audit_creation_method     SHELXL-97
_chemical_name_systematic
;
<i>catena</i>-Poly[[(1,10-phenanthroline)lead(II)]bis(\m-5-chloro-
2-hydroxybenzoato)]
;
_chemical_name_common     ?
_chemical_formula_moiety     'C26 H16 Cl2 N2 O6 Pb'
_chemical_formula_sum     'C26 H16 Cl2 N2 O6 Pb'
_chemical_formula_iupac     '[Pb (C7 H4 Cl O3)2 (C12 H8 N2)]'
_chemical_formula_weight     730.51
_chemical_melting_point     ?
_symmetry_cell_setting     triclinic
_symmetry_space_group_name_H-M     'P -1'
_symmetry_space_group_name_Hall     '-P 1'
loop_
    _symmetry_equiv_pos_as_xyz
    'x, y, z'
    '-x, -y, -z'
_cell_length_a     8.91000(10)
_cell_length_b     11.29590(10)
_cell_length_c     13.58160(10)
_cell_angle_alpha     75.5080(10)
_cell_angle_beta     86.3020(10)
_cell_angle_gamma     68.3420(10)
_cell_volume     1229.43(2)
_cell_formula_units_Z     2
_cell_measurement_reflns_used     5987
_cell_measurement_theta_min     2.81
_cell_measurement_theta_max     26.91
_cell_measurement_temperature     296(2)
_exptl_crystal_description     Block
_exptl_crystal_colour     yellow
_exptl_crystal_size_max     0.28
_exptl_crystal_size_mid     0.25
_exptl_crystal_size_min     0.24
_exptl_crystal_density_diffrn     1.973
_exptl_crystal_density_meas     ?
_exptl_crystal_density_method     'not measured'
_exptl_crystal_F_000     700
_exptl_absorpt_coefficient_mu     7.125
_exptl_absorpt_correction_type     multi-scan
_exptl_absorpt_process_details     '(SADABS; Bruker, 2001)'
_exptl_absorpt_correction_T_min     0.156
_exptl_absorpt_correction_T_max     0.181
_exptl_special_details
;
;
_diffrn_ambient_temperature     296(2)
_diffrn_radiation_type     MoK\a
_diffrn_radiation_wavelength     0.71073
_diffrn_radiation_source     'fine-focus sealed tube'
_diffrn_radiation_monochromator     graphite
_diffrn_measurement_device_type     'Bruker APEXII CCD'
_diffrn_measurement_method     '\f and \w scans '
_diffrn_detector_area_resol_mean     ?
_diffrn_reflns_number     21579
_diffrn_reflns_av_R_equivalents     0.0293
_diffrn_reflns_av_sigmaI/netI     0.0289
_diffrn_reflns_theta_min     2.00
_diffrn_reflns_theta_max     28.16
_diffrn_reflns_theta_full     28.16
_diffrn_measured_fraction_theta_max     0.994
_diffrn_measured_fraction_theta_full     0.994
_diffrn_reflns_limit_h_min     -11
_diffrn_reflns_limit_h_max     11
_diffrn_reflns_limit_k_min     -14
_diffrn_reflns_limit_k_max     14
_diffrn_reflns_limit_l_min     -18
_diffrn_reflns_limit_l_max     17
_diffrn_standards_number     ?
_diffrn_standards_interval_count     ?
_diffrn_standards_interval_time     ?
_diffrn_standards_decay_%     ?
_refine_special_details
;
;
_reflns_number_total     5987
_reflns_number_gt     5339
_reflns_threshold_expression     I>2\s(I)
_refine_ls_structure_factor_coef     Fsqd
_refine_ls_matrix_type     full
_refine_ls_R_factor_all     0.0317
_refine_ls_R_factor_gt     0.0251
_refine_ls_wR_factor_gt     0.0613
_refine_ls_wR_factor_ref     0.0635
_refine_ls_goodness_of_fit_ref     1.045
_refine_ls_restrained_S_all     1.045
_refine_ls_number_reflns     5987
_refine_ls_number_parameters     334
_refine_ls_number_restraints     0
_refine_ls_number_constraints     0
_refine_ls_hydrogen_treatment     constr
_refine_ls_weighting_scheme     calc
_refine_ls_weighting_details
         'calc w=1/[\s^2^(Fo^2^)+(0.0349P)^2^+0.4720P] where P=(Fo^2^+2Fc^2^)/3'
_atom_sites_solution_hydrogens     geom
_atom_sites_solution_primary     direct
_atom_sites_solution_secondary     difmap
_refine_ls_shift/su_max     0.001
_refine_ls_shift/su_mean     0.000
_refine_diff_density_max     1.182
_refine_diff_density_min     -0.594
_refine_ls_extinction_method     none
_refine_ls_extinction_coef     ?
loop_
    _atom_type_symbol
    _atom_type_description
    _atom_type_scat_dispersion_real
    _atom_type_scat_dispersion_imag
    _atom_type_scat_source
    'C' 'C' 0.0033 0.0016
                         'International Tables Vol C Tables 4.2.6.8 and 6.1.1.4'
    'H' 'H' 0.0000 0.0000
                         'International Tables Vol C Tables 4.2.6.8 and 6.1.1.4'
    'Cl' 'Cl' 0.1484 0.1585
                         'International Tables Vol C Tables 4.2.6.8 and 6.1.1.4'
    'N' 'N' 0.0061 0.0033
                         'International Tables Vol C Tables 4.2.6.8 and 6.1.1.4'
    'O' 'O' 0.0106 0.0060
                         'International Tables Vol C Tables 4.2.6.8 and 6.1.1.4'
    'Pb' 'Pb' -3.3944 10.1111
                         'International Tables Vol C Tables 4.2.6.8 and 6.1.1.4'
_computing_data_collection     'APEX2 (Bruker, 2001)'
_computing_cell_refinement     'SAINT (Bruker, 2001)'
_computing_data_reduction     'SAINT (Bruker, 2001)'
_computing_structure_solution     'SHELXS97 (Sheldrick, 2008)'
_computing_structure_refinement     'SHELXS97 (Sheldrick, 2008)'
_computing_molecular_graphics     'SHELXTL (Sheldrick, 2008)'
_computing_publication_material     'SHELXTL (Sheldrick, 2008)'
loop_
    _atom_site_type_symbol
    _atom_site_label
    _atom_site_fract_x
    _atom_site_fract_y
    _atom_site_fract_z
    _atom_site_U_iso_or_equiv
    _atom_site_adp_type
    _atom_site_calc_flag
    _atom_site_refinement_flags
    _atom_site_occupancy
    _atom_site_disorder_assembly
    _atom_site_disorder_group
    Pb Pb1 0.258486(14) -0.038882(12) -0.001073(10) 0.03675(5) Uani d . 1 . .
    Cl Cl1 1.04796(14) -0.31797(16) 0.36720(10) 0.0779(4) Uani d . 1 . .
    Cl Cl2 -0.2949(2) -0.0117(2) 0.47404(14) 0.1106(6) Uani d . 1 . .
    O O5 0.0025(3) 0.0001(3) 0.1216(2) 0.0495(6) Uani d . 1 . .
    O O1 0.5607(4) -0.1240(3) 0.0939(2) 0.0548(7) Uani d . 1 . .
    O O2 0.3533(3) -0.1567(3) 0.1750(2) 0.0569(7) Uani d . 1 . .
    O O4 0.1160(4) 0.1481(3) 0.1053(2) 0.0604(8) Uani d . 1 . .
    N N1 0.2350(4) -0.2615(3) 0.0256(2) 0.0423(7) Uani d . 1 . .
    N N2 0.4307(4) -0.1896(3) -0.1218(3) 0.0449(7) Uani d . 1 . .
    C C12 0.2979(4) -0.3371(3) -0.0407(3) 0.0394(8) Uani d . 1 . .
    O O3 0.3774(4) -0.2835(5) 0.3602(3) 0.0882(13) Uani d . 1 . .
    H H3B 0.3326 -0.2436 0.3043 0.132 Uiso calc R 1 . .
    C C11 0.3981(4) -0.2980(4) -0.1197(3) 0.0409(8) Uani d . 1 . .
    C C13 0.5001(4) -0.1665(3) 0.1727(3) 0.0417(8) Uani d . 1 . .
    C C14 0.5973(4) -0.2334(4) 0.2701(3) 0.0421(8) Uani d . 1 . .
    C C15 0.5322(5) -0.2888(6) 0.3575(3) 0.0609(12) Uani d . 1 . .
    C C7 0.4610(5) -0.3747(4) -0.1912(3) 0.0509(10) Uani d . 1 . .
    C C8 0.5574(6) -0.3329(5) -0.2661(4) 0.0615(12) Uani d . 1 . .
    H H8A 0.6005 -0.3804 -0.3148 0.074 Uiso calc R 1 . .
    O O6 0.0401(4) 0.3062(3) 0.2185(3) 0.0704(9) Uani d . 1 . .
    H H6B 0.0809 0.2756 0.1702 0.106 Uiso calc R 1 . .
    C C21 -0.0455(4) 0.1217(4) 0.2486(3) 0.0419(8) Uani d . 1 . .
    C C4 0.2689(5) -0.4538(4) -0.0344(4) 0.0496(9) Uani d . 1 . .
    C C1 0.1447(5) -0.2992(4) 0.0995(3) 0.0506(9) Uani d . 1 . .
    H H1A 0.1000 -0.2465 0.1446 0.061 Uiso calc R 1 . .
    C C22 -0.0349(5) 0.2293(5) 0.2767(3) 0.0512(10) Uani d . 1 . .
    C C19 0.7579(5) -0.2452(4) 0.2740(3) 0.0449(8) Uani d . 1 . .
    H H19A 0.8040 -0.2107 0.2160 0.054 Uiso calc R 1 . .
    C C20 0.0289(4) 0.0873(4) 0.1522(3) 0.0447(9) Uani d . 1 . .
    C C9 0.5890(6) -0.2234(5) -0.2688(4) 0.0634(12) Uani d . 1 . .
    H H9A 0.6523 -0.1946 -0.3191 0.076 Uiso calc R 1 . .
    C C2 0.1143(6) -0.4148(5) 0.1118(4) 0.0590(11) Uani d . 1 . .
    H H2A 0.0533 -0.4396 0.1655 0.071 Uiso calc R 1 . .
    C C10 0.5239(5) -0.1554(5) -0.1941(3) 0.0551(10) Uani d . 1 . .
    H H10A 0.5475 -0.0814 -0.1952 0.066 Uiso calc R 1 . .
    C C26 -0.1257(5) 0.0475(4) 0.3101(3) 0.0510(9) Uani d . 1 . .
    H H26A -0.1347 -0.0236 0.2916 0.061 Uiso calc R 1 . .
    C C3 0.1744(6) -0.4899(4) 0.0450(4) 0.0616(12) Uani d . 1 . .
    H H3A 0.1529 -0.5660 0.0517 0.074 Uiso calc R 1 . .
    C C5 0.3351(6) -0.5275(5) -0.1086(4) 0.0664(13) Uani d . 1 . .
    H H5A 0.3147 -0.6033 -0.1054 0.080 Uiso calc R 1 . .
    C C6 0.4259(6) -0.4894(5) -0.1825(4) 0.0660(13) Uani d . 1 . .
    H H6A 0.4673 -0.5396 -0.2297 0.079 Uiso calc R 1 . .
    C C25 -0.1914(6) 0.0793(5) 0.3981(3) 0.0638(12) Uani d . 1 . .
    C C24 -0.1821(6) 0.1881(6) 0.4256(4) 0.0740(15) Uani d . 1 . .
    H H24A -0.2285 0.2099 0.4851 0.089 Uiso calc R 1 . .
    C C23 -0.1051(6) 0.2610(6) 0.3650(4) 0.0688(13) Uani d . 1 . .
    H H23A -0.0993 0.3335 0.3830 0.083 Uiso calc R 1 . .
    C C18 0.8483(5) -0.3069(5) 0.3622(3) 0.0616(12) Uani d . 1 . .
    C C17 0.7827(7) -0.3620(7) 0.4485(4) 0.0867(19) Uani d . 1 . .
    H H17A 0.8447 -0.4035 0.5085 0.104 Uiso calc R 1 . .
    C C16 0.6277(7) -0.3553(7) 0.4453(4) 0.090(2) Uani d . 1 . .
    H H16A 0.5853 -0.3956 0.5025 0.108 Uiso calc R 1 . .
loop_
    _atom_site_aniso_label
    _atom_site_aniso_U_11
    _atom_site_aniso_U_22
    _atom_site_aniso_U_33
    _atom_site_aniso_U_12
    _atom_site_aniso_U_13
    _atom_site_aniso_U_23
    Pb1 0.03379(8) 0.04199(8) 0.03692(8) -0.01778(5) 0.00344(5) -0.00846(5)
    Cl1 0.0494(6) 0.1113(10) 0.0641(8) -0.0373(7) -0.0139(5) 0.0104(7)
    Cl2 0.1064(12) 0.1390(15) 0.0809(10) -0.0634(11) 0.0396(9) 0.0020(10)
    O5 0.0489(15) 0.0541(15) 0.0449(16) -0.0154(13) -0.0012(12) -0.0156(13)
    O1 0.0612(18) 0.0596(17) 0.0402(16) -0.0272(15) -0.0072(13) 0.0037(13)
    O2 0.0420(15) 0.0743(19) 0.0543(18) -0.0233(14) -0.0065(13) -0.0106(15)
    O4 0.0583(18) 0.072(2) 0.0588(19) -0.0311(16) 0.0224(15) -0.0228(16)
    N1 0.0386(16) 0.0421(15) 0.0465(18) -0.0169(13) 0.0001(13) -0.0076(13)
    N2 0.0396(16) 0.0503(18) 0.0479(19) -0.0189(14) 0.0051(14) -0.0144(15)
    C12 0.0337(17) 0.0355(17) 0.044(2) -0.0068(14) -0.0094(15) -0.0072(14)
    O3 0.054(2) 0.168(4) 0.055(2) -0.063(2) 0.0100(16) -0.016(2)
    C11 0.0334(17) 0.0426(18) 0.043(2) -0.0090(15) -0.0082(15) -0.0089(15)
    C13 0.0431(19) 0.0386(18) 0.046(2) -0.0132(15) -0.0020(16) -0.0157(16)
    C14 0.0409(19) 0.051(2) 0.038(2) -0.0194(16) 0.0004(15) -0.0123(16)
    C15 0.052(2) 0.097(4) 0.042(2) -0.037(2) 0.0066(19) -0.017(2)
    C7 0.047(2) 0.049(2) 0.048(2) -0.0041(17) -0.0109(18) -0.0144(18)
    C8 0.059(3) 0.073(3) 0.045(2) -0.010(2) 0.003(2) -0.023(2)
    O6 0.068(2) 0.075(2) 0.085(3) -0.0421(18) 0.0217(18) -0.0284(19)
    C21 0.0324(17) 0.054(2) 0.0364(19) -0.0137(16) -0.0002(14) -0.0095(16)
    C4 0.050(2) 0.0374(19) 0.058(2) -0.0137(17) -0.0157(19) -0.0045(17)
    C1 0.050(2) 0.051(2) 0.050(2) -0.0226(18) 0.0022(18) -0.0045(18)
    C22 0.038(2) 0.065(3) 0.052(2) -0.0196(19) 0.0005(17) -0.016(2)
    C19 0.0416(19) 0.052(2) 0.039(2) -0.0193(17) 0.0012(16) -0.0035(16)
    C20 0.0338(18) 0.055(2) 0.040(2) -0.0095(16) -0.0021(15) -0.0103(17)
    C9 0.053(3) 0.079(3) 0.055(3) -0.020(2) 0.010(2) -0.017(2)
    C2 0.054(2) 0.058(3) 0.061(3) -0.029(2) 0.000(2) 0.005(2)
    C10 0.050(2) 0.064(3) 0.056(3) -0.026(2) 0.014(2) -0.018(2)
    C26 0.044(2) 0.061(2) 0.046(2) -0.0218(19) 0.0014(17) -0.0048(18)
    C3 0.061(3) 0.046(2) 0.078(3) -0.027(2) -0.011(2) -0.003(2)
    C5 0.072(3) 0.045(2) 0.085(4) -0.019(2) -0.014(3) -0.021(2)
    C6 0.073(3) 0.054(2) 0.069(3) -0.010(2) -0.007(3) -0.029(2)
    C25 0.052(2) 0.088(3) 0.043(2) -0.028(2) 0.0101(19) 0.000(2)
    C24 0.061(3) 0.111(4) 0.047(3) -0.022(3) 0.012(2) -0.030(3)
    C23 0.065(3) 0.087(3) 0.063(3) -0.028(3) 0.011(2) -0.036(3)
    C18 0.049(2) 0.090(3) 0.044(2) -0.033(2) -0.0051(19) -0.001(2)
    C17 0.068(3) 0.146(6) 0.042(3) -0.053(4) -0.011(2) 0.010(3)
    C16 0.078(4) 0.157(6) 0.040(3) -0.067(4) 0.001(2) 0.006(3)
_geom_special_details
;
;
loop_
    _geom_bond_atom_site_label_1
    _geom_bond_atom_site_label_2
    _geom_bond_site_symmetry_2
    _geom_bond_distance
    _geom_bond_publ_flag
    Pb1 O2 . 2.458(3) ?
    Pb1 O5 . 2.703(3) ?
    Pb1 O4 . 2.734(3) ?
    Pb1 O5 2 2.768(3) ?
    Pb1 O1 . 2.785(3) ?
    Pb1 O1 2_655 2.887(3) ?
    Pb1 N1 . 2.534(3) ?
    Pb1 N2 . 2.662(3) ?
    Cl1 C18 . 1.742(4) ?
    Cl2 C25 . 1.737(5) ?
    O5 C20 . 1.259(5) ?
    O5 Pb1 2 2.768(3) ?
    O1 C13 . 1.235(5) ?
    O1 Pb1 2_655 2.887(3) ?
    O2 C13 . 1.270(5) ?
    O4 C20 . 1.261(5) ?
    N1 C1 . 1.331(5) ?
    N1 C12 . 1.350(5) ?
    N2 C10 . 1.321(5) ?
    N2 C11 . 1.353(5) ?
    C12 C4 . 1.416(5) ?
    C12 C11 . 1.439(5) ?
    O3 C15 . 1.357(5) ?
    O3 H3B . 0.8200 ?
    C11 C7 . 1.415(5) ?
    C13 C14 . 1.495(5) ?
    C14 C19 . 1.390(5) ?
    C14 C15 . 1.395(6) ?
    C15 C16 . 1.386(7) ?
    C7 C8 . 1.394(7) ?
    C7 C6 . 1.417(7) ?
    C8 C9 . 1.358(7) ?
    C8 H8A . 0.9300 ?
    O6 C22 . 1.358(6) ?
    O6 H6B . 0.8200 ?
    C21 C26 . 1.388(6) ?
    C21 C22 . 1.399(6) ?
    C21 C20 . 1.502(5) ?
    C4 C3 . 1.398(7) ?
    C4 C5 . 1.426(7) ?
    C1 C2 . 1.397(6) ?
    C1 H1A . 0.9300 ?
    C22 C23 . 1.382(6) ?
    C19 C18 . 1.364(6) ?
    C19 H19A . 0.9300 ?
    C9 C10 . 1.393(7) ?
    C9 H9A . 0.9300 ?
    C2 C3 . 1.348(7) ?
    C2 H2A . 0.9300 ?
    C10 H10A . 0.9300 ?
    C26 C25 . 1.366(6) ?
    C26 H26A . 0.9300 ?
    C3 H3A . 0.9300 ?
    C5 C6 . 1.336(8) ?
    C5 H5A . 0.9300 ?
    C6 H6A . 0.9300 ?
    C25 C24 . 1.402(8) ?
    C24 C23 . 1.354(8) ?
    C24 H24A . 0.9300 ?
    C23 H23A . 0.9300 ?
    C18 C17 . 1.385(7) ?
    C17 C16 . 1.358(7) ?
    C17 H17A . 0.9300 ?
    C16 H16A . 0.9300 ?
loop_
    _geom_angle_atom_site_label_1
    _geom_angle_atom_site_label_2
    _geom_angle_atom_site_label_3
    _geom_angle_site_symmetry_1
    _geom_angle_site_symmetry_3
    _geom_angle
    _geom_angle_publ_flag
    O2 Pb1 N1 . . 74.00(10) ?
    O2 Pb1 N2 . . 107.51(10) ?
    N1 Pb1 N2 . . 63.52(10) ?
    O2 Pb1 O5 . . 70.89(9) ?
    N1 Pb1 O5 . . 81.85(9) ?
    N2 Pb1 O5 . . 143.50(9) ?
    O2 Pb1 O4 . . 76.94(10) ?
    N1 Pb1 O4 . . 128.10(10) ?
    N2 Pb1 O4 . . 168.25(9) ?
    O5 Pb1 O4 . . 48.05(9) ?
    O2 Pb1 O5 . 2 135.16(9) ?
    N1 Pb1 O5 . 2 73.83(9) ?
    N2 Pb1 O5 . 2 84.71(9) ?
    O5 Pb1 O5 . 2 74.36(9) ?
    O4 Pb1 O5 . 2 99.85(9) ?
    O2 Pb1 O1 . . 48.91(9) ?
    N1 Pb1 O1 . . 97.78(9) ?
    N2 Pb1 O1 . . 81.42(10) ?
    O5 Pb1 O1 . . 116.23(9) ?
    O4 Pb1 O1 . . 94.20(10) ?
    O5 Pb1 O1 2 . 165.95(9) ?
    O2 Pb1 O1 . 2_655 111.66(9) ?
    N1 Pb1 O1 . 2_655 145.69(10) ?
    N2 Pb1 O1 . 2_655 83.09(9) ?
    O5 Pb1 O1 . 2_655 132.42(9) ?
    O4 Pb1 O1 . 2_655 85.17(9) ?
    O5 Pb1 O1 2 2_655 112.58(8) ?
    O1 Pb1 O1 . 2_655 68.01(9) ?
    O2 Pb1 C13 . . 24.55(10) ?
    N1 Pb1 C13 . . 85.87(10) ?
    N2 Pb1 C13 . . 94.97(10) ?
    O5 Pb1 C13 . . 93.59(10) ?
    O4 Pb1 C13 . . 84.95(10) ?
    O5 Pb1 C13 2 . 157.51(10) ?
    O1 Pb1 C13 . . 24.36(9) ?
    O1 Pb1 C13 2_655 . 89.63(10) ?
    O2 Pb1 C20 . . 68.44(10) ?
    N1 Pb1 C20 . . 103.98(11) ?
    N2 Pb1 C20 . . 167.39(11) ?
    O5 Pb1 C20 . . 24.29(10) ?
    O4 Pb1 C20 . . 24.36(10) ?
    O5 Pb1 C20 2 . 90.21(9) ?
    O1 Pb1 C20 . . 102.90(9) ?
    O1 Pb1 C20 2_655 . 109.53(11) ?
    C13 Pb1 C20 . . 85.33(10) ?
    O2 Pb1 Pb1 . 2 104.32(7) ?
    N1 Pb1 Pb1 . 2 74.65(7) ?
    N2 Pb1 Pb1 . 2 116.10(7) ?
    O5 Pb1 Pb1 . 2 37.70(6) ?
    O4 Pb1 Pb1 . 2 72.18(7) ?
    O5 Pb1 Pb1 2 2 36.66(6) ?
    O1 Pb1 Pb1 . 2 152.88(6) ?
    O1 Pb1 Pb1 2_655 2 131.46(6) ?
    C13 Pb1 Pb1 . 2 128.72(8) ?
    C20 Pb1 Pb1 . 2 55.75(7) ?
    C20 O5 Pb1 . . 93.7(2) ?
    C20 O5 Pb1 . 2 126.0(2) ?
    Pb1 O5 Pb1 . 2 105.64(9) ?
    C13 O1 Pb1 . . 87.2(2) ?
    C13 O1 Pb1 . 2_655 145.9(3) ?
    Pb1 O1 Pb1 . 2_655 111.99(9) ?
    C13 O2 Pb1 . . 101.9(3) ?
    C20 O4 Pb1 . . 92.2(2) ?
    C1 N1 C12 . . 118.6(3) ?
    C1 N1 Pb1 . . 119.9(3) ?
    C12 N1 Pb1 . . 121.1(2) ?
    C10 N2 C11 . . 117.9(4) ?
    C10 N2 Pb1 . . 124.7(3) ?
    C11 N2 Pb1 . . 116.5(2) ?
    N1 C12 C4 . . 121.9(4) ?
    N1 C12 C11 . . 118.9(3) ?
    C4 C12 C11 . . 119.2(4) ?
    C15 O3 H3B . . 109.5 ?
    N2 C11 C7 . . 122.2(4) ?
    N2 C11 C12 . . 118.5(3) ?
    C7 C11 C12 . . 119.3(4) ?
    O1 C13 O2 . . 122.0(4) ?
    O1 C13 C14 . . 121.3(3) ?
    O2 C13 C14 . . 116.7(4) ?
    O1 C13 Pb1 . . 68.5(2) ?
    O2 C13 Pb1 . . 53.5(2) ?
    C14 C13 Pb1 . . 170.2(3) ?
    C19 C14 C15 . . 118.5(4) ?
    C19 C14 C13 . . 120.0(3) ?
    C15 C14 C13 . . 121.5(3) ?
    O3 C15 C16 . . 117.5(4) ?
    O3 C15 C14 . . 122.5(4) ?
    C16 C15 C14 . . 120.0(4) ?
    C8 C7 C11 . . 117.1(4) ?
    C8 C7 C6 . . 123.7(4) ?
    C11 C7 C6 . . 119.2(4) ?
    C9 C8 C7 . . 120.6(4) ?
    C9 C8 H8A . . 119.7 ?
    C7 C8 H8A . . 119.7 ?
    C22 O6 H6B . . 109.5 ?
    C26 C21 C22 . . 119.5(4) ?
    C26 C21 C20 . . 120.4(4) ?
    C22 C21 C20 . . 120.1(4) ?
    C3 C4 C12 . . 117.3(4) ?
    C3 C4 C5 . . 123.5(4) ?
    C12 C4 C5 . . 119.2(4) ?
    N1 C1 C2 . . 122.6(4) ?
    N1 C1 H1A . . 118.7 ?
    C2 C1 H1A . . 118.7 ?
    O6 C22 C23 . . 118.4(4) ?
    O6 C22 C21 . . 121.9(4) ?
    C23 C22 C21 . . 119.7(4) ?
    C18 C19 C14 . . 120.6(4) ?
    C18 C19 H19A . . 119.7 ?
    C14 C19 H19A . . 119.7 ?
    O5 C20 O4 . . 122.8(4) ?
    O5 C20 C21 . . 119.4(4) ?
    O4 C20 C21 . . 117.8(4) ?
    O5 C20 Pb1 . . 62.0(2) ?
    O4 C20 Pb1 . . 63.4(2) ?
    C21 C20 Pb1 . . 163.5(2) ?
    C8 C9 C10 . . 118.2(5) ?
    C8 C9 H9A . . 120.9 ?
    C10 C9 H9A . . 120.9 ?
    C3 C2 C1 . . 119.2(4) ?
    C3 C2 H2A . . 120.4 ?
    C1 C2 H2A . . 120.4 ?
    N2 C10 C9 . . 124.0(5) ?
    N2 C10 H10A . . 118.0 ?
    C9 C10 H10A . . 118.0 ?
    C25 C26 C21 . . 119.7(4) ?
    C25 C26 H26A . . 120.1 ?
    C21 C26 H26A . . 120.1 ?
    C2 C3 C4 . . 120.3(4) ?
    C2 C3 H3A . . 119.8 ?
    C4 C3 H3A . . 119.8 ?
    C6 C5 C4 . . 121.2(4) ?
    C6 C5 H5A . . 119.4 ?
    C4 C5 H5A . . 119.4 ?
    C5 C6 C7 . . 121.9(4) ?
    C5 C6 H6A . . 119.0 ?
    C7 C6 H6A . . 119.0 ?
    C26 C25 C24 . . 120.7(4) ?
    C26 C25 Cl2 . . 119.8(4) ?
    C24 C25 Cl2 . . 119.5(4) ?
    C23 C24 C25 . . 119.5(4) ?
    C23 C24 H24A . . 120.3 ?
    C25 C24 H24A . . 120.3 ?
    C24 C23 C22 . . 120.9(5) ?
    C24 C23 H23A . . 119.6 ?
    C22 C23 H23A . . 119.6 ?
    C19 C18 C17 . . 120.4(4) ?
    C19 C18 Cl1 . . 120.3(3) ?
    C17 C18 Cl1 . . 119.3(4) ?
    C16 C17 C18 . . 119.9(5) ?
    C16 C17 H17A . . 120.1 ?
    C18 C17 H17A . . 120.1 ?
    C17 C16 C15 . . 120.5(5) ?
    C17 C16 H16A . . 119.8 ?
    C15 C16 H16A . . 119.8 ?
data_global
_journal_date_recd_electronic     2010-05-27
_journal_date_accepted     2010-06-17
_journal_name_full     'Acta Crystallographica, Section E'
_journal_year     2010
_journal_volume     66
_journal_issue      8
_journal_page_first     m987
_journal_page_last     m987
_journal_paper_category     QM
_journal_coeditor_code     BH2289
_publ_contact_author_name     'Pro. Lei Yang'
_publ_contact_author_address
;
Department of Physics--Chemistry
Henan Polytechnic University
Jiao Zuo, 454150
People's Republic of China
;
_publ_contact_author_email     xcy78413@tom.com
_publ_contact_author_fax     ?
_publ_contact_author_phone      0E*****
_publ_section_title
;\
<i>catena</i>-Poly[[(1,10-phenanthroline)lead(II)]bis(\m-5-chloro-\
2-hydroxybenzoato)]
;
loop_
    _publ_author_name
    _publ_author_address
    "Yang, Lei"
;
Department of Physics--Chemistry
Henan Polytechnic University
Jiao Zuo, 454150
People's Republic of China
;
    "Li, Bing"
;
Department of Chemistry
Zhejiang Forestry University
Lin'an, 311300
People's Republic of China
;
    "Xue, Qing"
;
Department of Physics--Chemistry
Henan Polytechnic University
Jiao Zuo, 454150
People's Republic of China
;
    "Huo, Yu"
;
Department of Physics--Chemistry
Henan Polytechnic University
Jiao Zuo, 454150
People's Republic of China
;
    "Wang, Gaopeng"
;
Department of Physics--Chemistry
Henan Polytechnic University
Jiao Zuo, 454150
People's Republic of China
;
_publ_section_synopsis     .
