# Supplementary material for: catena-Poly[[(1,10-phenanthroline)lead(II)]bis­(μ-5-chloro-2-hy­droxy­benzoato)]
Source: Acta Crystallogr Sect E Struct Rep Online. 2010 Jul 21;66(Pt 8):m987. doi: 10.1107/S1600536810023561 (PMC3007493; doi:10.1107/S1600536810023561)
Supplement: Supplementary file 2 [file e-66-0m987-Isup2.hkl]

# 
# h,k,l, Fc-squared, Fo-squared, sigma(Fo-squared) and status flag 
# 
data_I
_shelx_title ' 1 in P1                          P-1' 
_shelx_refln_list_code          4 
_shelx_F_calc_maximum      332.21 
_exptl_crystal_F_000       699.83 
_reflns_d_resolution_high  0.7530 
 
loop_ 
 _symmetry_equiv_pos_as_xyz 
 'x, y, z' 
 '-x, -y, -z' 
 
_cell_length_a     8.9100 
_cell_length_b    11.2959 
_cell_length_c    13.5816 
_cell_angle_alpha  75.508 
_cell_angle_beta   86.302 
_cell_angle_gamma  68.342 
 
_shelx_F_squared_multiplier     1.000 
 
loop_ 
 _refln_index_h 
 _refln_index_k 
 _refln_index_l 
 _refln_F_squared_calc 
 _refln_F_squared_meas 
 _refln_F_squared_sigma 
 _refln_observed_status 
   1   0   0      117.48       69.98      4.19 o 
   2   0   0     7875.93     8083.08    101.67 o 
   3   0   0      933.55     1007.84     19.70 o 
   4   0   0    11518.80    12208.30    124.72 o 
   5   0   0      167.21      177.73     11.85 o 
   6   0   0     5812.84     5739.54     74.80 o 
   7   0   0      898.06      880.43     29.47 o 
   8   0   0     2054.79     2052.57     48.46 o 
   9   0   0      504.79      477.24     28.28 o 
  10   0   0      968.10      949.94     41.32 o 
 -10   1   0      332.89      350.99     30.53 o 
  -9   1   0      498.48      489.55     31.33 o 
  -8   1   0     1242.12     1293.47     39.94 o 
  -7   1   0     1053.88     1013.14     32.79 o 
  -6   1   0     4295.60     4142.07     53.86 o 
  -5   1   0     1773.74     1768.18     28.23 o 
  -4   1   0     6069.02     5916.69     66.08 o 
  -3   1   0     2572.80     2792.70     37.83 o 
  -2   1   0    18504.51    19112.07    319.49 o 
  -1   1   0     3331.41     4271.12    115.05 o 
   0   1   0    25185.10    24904.37    632.19 o 
   1   1   0     6062.02     6126.16    157.75 o 
   2   1   0    11015.62    11567.23    167.38 o 
   3   1   0      110.93      116.49      6.66 o 
   4   1   0    25328.95    26474.79    285.64 o 
   5   1   0       67.59      104.54      8.25 o 
   6   1   0     3017.27     2927.06     66.52 o 
   7   1   0      368.16      359.92     19.09 o 
   8   1   0     3894.78     3842.02     69.53 o 
   9   1   0       31.03       30.74     17.17 o 
  10   1   0      913.96      882.01     38.49 o 
  11   1   0       86.98       45.53     23.72 o 
 -10   2   0      118.75       82.47     37.49 o 
  -9   2   0      483.36      496.77     42.11 o 
  -8   2   0      795.26      781.47     33.63 o 
  -7   2   0     1997.72     1942.59     45.91 o 
  -6   2   0     1740.06     1674.99     34.54 o 
  -5   2   0     2595.30     2621.23     38.11 o 
  -4   2   0     7771.88     8132.80     88.63 o 
  -3   2   0     8560.54     9105.45     95.64 o 
  -2   2   0    16732.45    17261.71    213.32 o 
  -1   2   0     3058.20     2575.70     41.20 o 
   0   2   0     2636.72     2979.46     81.84 o 
   1   2   0     5671.16     5809.48    154.19 o 
   2   2   0    34256.86    35404.14    607.98 o 
   3   2   0     2446.21     2426.01     42.67 o 
   4   2   0    12272.27    12840.80    128.44 o 
   5   2   0      368.91      441.27     12.16 o 
   6   2   0     2584.22     2550.42     39.53 o 
   7   2   0       96.14      110.54     11.42 o 
   8   2   0     2546.01     2577.33     53.19 o 
   9   2   0       35.84       27.35     16.56 o 
  10   2   0     1007.14     1061.88     40.30 o 
  11   2   0       32.50       79.87     59.90 o 
  -9   3   0      691.09      764.46     37.60 o 
  -8   3   0      220.32      195.83     22.59 o 
  -7   3   0     2219.43     2212.77     64.88 o 
  -6   3   0      524.81      527.66     21.68 o 
  -5   3   0     3284.86     3301.45     46.32 o 
  -4   3   0     4027.48     3863.49     49.37 o 
  -3   3   0    11100.91    11238.05     97.29 o 
  -2   3   0     6077.14     6265.63     60.56 o 
  -1   3   0     1346.70     1627.76     20.80 o 
   0   3   0    17179.11    16780.85    177.95 o 
   1   3   0    16281.48    18528.98    254.85 o 
   2   3   0     9633.74     8982.01    309.26 o 
   3   3   0     1173.24     1181.04     20.95 o 
   4   3   0    11263.79    11533.66    126.37 o 
   5   3   0     1782.71     1862.33     28.63 o 
   6   3   0     7697.53     7773.95     91.51 o 
   7   3   0      453.24      464.95     19.61 o 
   8   3   0     3017.28     2966.28     66.58 o 
   9   3   0       17.44       12.64     24.42 o 
  10   3   0     1783.87     1787.18    116.80 o 
  11   3   0       70.83       86.51     34.74 o 
  -9   4   0      477.32      524.58     81.84 o 
  -8   4   0       58.53       69.65     22.34 o 
  -7   4   0     2031.38     1985.71     79.44 o 
  -6   4   0      387.55      392.28     20.73 o 
  -5   4   0     2009.72     2049.97     35.80 o 
  -4   4   0      547.21      554.53     15.89 o 
  -3   4   0     7051.38     6994.23     61.55 o 
  -2   4   0     5285.28     5249.76     53.35 o 
  -1   4   0     7629.05     7989.43     75.56 o 
   0   4   0     8589.88     8639.51     80.79 o 
   1   4   0    13146.03    12155.29    130.97 o 
   2   4   0    10592.00    11376.68    138.48 o 
   3   4   0     2596.27     2568.55     49.82 o 
   4   4   0     8836.44     8861.89    125.15 o 
   5   4   0     4378.80     4369.39     55.39 o 
   6   4   0     3945.85     4114.43     54.50 o 
   7   4   0     1301.79     1319.15     31.35 o 
   8   4   0     3653.46     3548.57     74.62 o 
   9   4   0      404.45      415.57     37.63 o 
  10   4   0     1127.91     1197.37     60.11 o 
  11   4   0      110.64      121.17     36.30 o 
  -8   5   0        6.89       10.01     22.50 o 
  -7   5   0     1447.21     1433.37     45.48 o 
  -6   5   0       22.45       -4.11     13.75 o 
  -5   5   0     2893.21     3004.63     46.79 o 
  -4   5   0      427.89      468.77     15.50 o 
  -3   5   0     5025.56     5281.72     53.68 o 
  -2   5   0     2136.58     2141.81     27.87 o 
  -1   5   0    12066.53    12076.30    112.32 o 
   0   5   0      202.33      279.63     10.53 o 
   1   5   0     8115.56     8675.32     97.45 o 
   2   5   0     1582.78     1438.75     22.88 o 
   3   5   0     6951.82     7188.91     92.93 o 
   4   5   0     1785.67     1844.14     33.07 o 
   5   5   0     3636.14     3489.07     57.72 o 
   6   5   0     3427.01     3448.82     48.61 o 
   7   5   0     3286.19     3199.75     47.93 o 
   8   5   0     1709.74     1746.24     45.37 o 
   9   5   0     2226.91     2102.95     70.84 o 
  10   5   0      435.70      423.95     48.63 o 
  11   5   0      147.25      100.49     34.44 o 
  -8   6   0       33.71       13.05     51.00 o 
  -7   6   0      574.77      585.23     48.53 o 
  -6   6   0      405.41      416.84     26.87 o 
  -5   6   0     2103.13     2223.39     53.68 o 
  -4   6   0        1.15        1.92      9.37 o 
  -3   6   0     3776.24     3631.97     45.37 o 
  -2   6   0       39.03       37.09      7.24 o 
  -1   6   0     6603.77     6896.80     69.43 o 
   0   6   0     1705.96     1613.73     22.56 o 
   1   6   0     5304.88     4870.20     60.37 o 
   2   6   0       26.83       38.04      6.44 o 
   3   6   0     4825.90     4726.38     89.37 o 
   4   6   0      461.59      445.66     17.14 o 
   5   6   0     5385.35     5205.79     75.36 o 
   6   6   0     1231.09     1220.33     28.94 o 
   7   6   0     1951.65     1968.08     38.93 o 
   8   6   0      159.94      136.38     18.92 o 
   9   6   0     1305.05     1247.68     56.86 o 
  10   6   0      517.76      509.80     53.37 o 
  11   6   0      649.64      683.01     54.03 o 
  -7   7   0      393.57      415.80     38.31 o 
  -6   7   0      176.90      136.24     22.56 o 
  -5   7   0     1380.82     1369.94     40.81 o 
  -4   7   0      175.24      155.08     15.08 o 
  -3   7   0     2372.89     2402.75     38.86 o 
  -2   7   0      542.31      544.41     17.78 o 
  -1   7   0     4564.20     4730.91     69.73 o 
   0   7   0       20.64       29.30      6.74 o 
   1   7   0     9176.32     9556.25    110.37 o 
   2   7   0        7.35       -6.40      6.40 o 
   3   7   0     5113.32     5118.72     71.71 o 
   4   7   0        1.56        0.27      8.20 o 
   5   7   0     4369.78     4415.52     74.81 o 
   6   7   0       15.39       28.12     10.91 o 
   7   7   0     3787.72     3734.35     82.00 o 
   8   7   0     1170.43     1154.39     32.40 o 
   9   7   0     1747.50     1701.54     81.84 o 
  10   7   0      245.26      224.50     35.05 o 
  11   7   0      982.84     1029.00     61.43 o 
  -6   8   0      137.67      128.82     29.88 o 
  -5   8   0      338.13      380.66     26.22 o 
  -4   8   0      208.09      215.17     17.36 o 
  -3   8   0     1093.80     1093.81     27.43 o 
  -2   8   0      720.13      643.27     23.11 o 
  -1   8   0     3236.25     3176.27     49.04 o 
   0   8   0      416.60      430.55     19.01 o 
   1   8   0     3826.57     3949.25     70.88 o 
   2   8   0       46.36       57.37      9.53 o 
   3   8   0     3575.65     3590.57     66.47 o 
   4   8   0      118.38      144.11     15.03 o 
   5   8   0     3656.42     3644.22     66.42 o 
   6   8   0       97.86      116.02     15.72 o 
   7   8   0     4668.69     4608.09     72.71 o 
   8   8   0        4.15       10.85     13.57 o 
   9   8   0     2893.57     2838.91    196.30 o 
  10   8   0        5.33       11.28     27.85 o 
  11   8   0      814.83      846.30     56.90 o 
  -5   9   0      225.17      259.12     32.30 o 
  -4   9   0      414.17      440.08     48.80 o 
  -3   9   0     1302.77     1325.45     35.94 o 
  -2   9   0      636.40      627.33     24.53 o 
  -1   9   0      731.33      711.48     24.08 o 
   0   9   0      812.53      862.46     30.64 o 
   1   9   0     2394.97     2187.12     67.62 o 
   2   9   0     1265.73     1344.38     38.43 o 
   3   9   0     1820.42     1797.61     53.21 o 
   4   9   0      129.80      141.38     19.70 o 
   5   9   0     3812.22     3823.21     71.20 o 
   6   9   0      229.85      210.89     19.37 o 
   7   9   0     1414.86     1393.04     46.05 o 
   8   9   0      287.42      301.85     21.49 o 
   9   9   0     1670.09     1768.76     44.63 o 
  10   9   0        3.00      -22.81     27.21 o 
  11   9   0     1020.12     1033.67     63.33 o 
  -5  10   0        9.87       66.42     54.56 o 
  -4  10   0      826.37      836.79     71.15 o 
  -3  10   0      248.15      236.44     21.61 o 
  -2  10   0      833.86      908.61     31.31 o 
  -1  10   0      255.09      273.39     16.81 o 
   0  10   0      982.62      939.95     27.93 o 
   1  10   0     1040.56     1038.39     37.68 o 
   2  10   0     2344.97     2282.66     88.49 o 
   3  10   0     1393.60     1292.61     48.62 o 
   4  10   0      368.43      394.83     29.76 o 
   5  10   0     2579.64     2510.22     68.76 o 
   6  10   0     1197.70     1250.50     49.06 o 
   7  10   0      813.08      819.08     58.12 o 
   8  10   0      625.79      628.65     33.05 o 
   9  10   0     1165.60     1228.11     45.71 o 
  10  10   0      119.33      169.95     35.88 o 
  -3  11   0       15.05        5.57     19.15 o 
  -2  11   0      500.85      455.67     37.03 o 
  -1  11   0      156.42      144.24     24.86 o 
   0  11   0     1042.49     1048.27     35.35 o 
   1  11   0      211.51      227.97     30.70 o 
   2  11   0     1068.79     1032.40     39.51 o 
   3  11   0      336.46      383.68     31.38 o 
   4  11   0     1080.37      976.40     93.11 o 
   5  11   0      861.44      852.36     43.89 o 
   6  11   0     1095.63     1082.28     64.05 o 
   7  11   0     1058.40     1083.42     49.90 o 
   8  11   0      355.03      381.06     30.73 o 
   9  11   0      889.91      925.74     43.03 o 
  10  11   0      308.47      493.41     73.54 o 
  -2  12   0      439.82      451.88     36.75 o 
  -1  12   0       18.37       33.78     23.73 o 
   0  12   0      559.97      578.85     30.07 o 
   1  12   0      124.21      135.82     23.87 o 
   2  12   0      806.54      821.55     38.99 o 
   3  12   0      151.48      178.58     36.18 o 
   4  12   0      890.56      888.51     47.25 o 
   5  12   0      314.73      309.99     36.77 o 
   6  12   0      962.75      987.96     50.74 o 
   7  12   0      560.87      491.70     53.97 o 
   8  12   0      623.91      643.95     37.44 o 
   9  12   0      342.33      341.44     33.77 o 
  -1  13   0        2.91      -12.87     26.24 o 
   0  13   0      334.77      312.67     47.42 o 
   1  13   0        0.10      -13.63     19.72 o 
   2  13   0      843.88      840.40     41.67 o 
   3  13   0        0.66      -24.48     24.48 o 
   4  13   0      796.00      741.14     46.04 o 
   5  13   0       57.89       64.47     28.37 o 
   6  13   0      935.40      952.04     51.45 o 
   7  13   0       82.60       99.54     31.38 o 
   8  13   0      534.90      596.31     87.18 o 
   2  14   0      379.68      366.52     34.66 o 
   3  14   0        2.62        1.51     29.21 o 
   4  14   0      614.31      583.86     45.66 o 
   5  14   0        0.05      -19.96     29.32 o 
   6  14   0      651.62      650.15     47.78 o 
   7  14   0        0.54      -27.92     62.86 o 
  -6 -14   1      470.58      565.90     56.34 o 
  -5 -14   1        0.09       -9.87     28.93 o 
  -4 -14   1      511.81      525.70     45.92 o 
  -3 -14   1        9.14       -0.73     29.21 o 
  -2 -14   1      388.26      386.67     58.12 o 
  -8 -13   1      486.75      450.59     43.19 o 
  -7 -13   1       42.20      -27.25     27.25 o 
  -6 -13   1      715.86      797.37     49.40 o 
  -5 -13   1       64.81       32.84     28.48 o 
  -4 -13   1      769.76      735.18     47.25 o 
  -3 -13   1        1.01       10.84     28.47 o 
  -2 -13   1      746.56      758.96     34.74 o 
  -1 -13   1        3.96        9.75     20.89 o 
   0 -13   1      483.14      488.11     38.73 o 
  -9 -12   1      423.93      430.10     36.29 o 
  -8 -12   1      614.40      615.76     44.43 o 
  -7 -12   1      283.57      351.34     36.06 o 
  -6 -12   1      893.02      962.51     50.32 o 
  -5 -12   1      444.18      451.60     37.63 o 
  -4 -12   1      830.72      874.73     47.78 o 
  -3 -12   1       80.69       76.06     25.96 o 
  -2 -12   1      748.19      809.03     56.78 o 
  -1 -12   1      139.50      118.53     21.94 o 
   0 -12   1      538.53      483.39     29.17 o 
   1 -12   1       18.99      -17.18     23.33 o 
   2 -12   1      368.54      360.87     36.89 o 
 -10 -11   1      143.59      169.61     62.86 o 
  -9 -11   1      577.52      663.61     45.71 o 
  -8 -11   1      253.39      254.40     27.90 o 
  -7 -11   1     1055.65     1034.89     64.05 o 
  -6 -11   1      548.34      534.92     37.31 o 
  -5 -11   1      898.00      830.05     43.59 o 
  -4 -11   1      845.52      816.60     43.52 o 
  -3 -11   1      248.44      244.08     28.85 o 
  -2 -11   1     1476.37     1422.24     49.18 o 
  -1 -11   1      257.66      251.93     21.68 o 
   0 -11   1      644.03      688.77     30.22 o 
   1 -11   1      130.66      100.89     24.35 o 
   2 -11   1      551.18      563.13     32.17 o 
   3 -11   1       32.87       27.90     22.24 o 
 -10 -10   1      140.37      207.57     60.49 o 
  -9 -10   1     1139.37     1182.45     45.58 o 
  -8 -10   1      115.98      115.76     22.66 o 
  -7 -10   1     1761.96     1661.33     87.77 o 
  -6 -10   1      902.32      930.71     43.61 o 
  -5 -10   1     1793.74     1758.70     57.45 o 
  -4 -10   1      576.40      602.37     35.23 o 
  -3 -10   1     1739.69     1578.44     58.12 o 
  -2 -10   1     1917.90     1945.18     50.85 o 
  -1 -10   1     1244.42     1150.66     40.45 o 
   0 -10   1     1070.69     1079.01     30.32 o 
   1 -10   1      431.50      429.21     42.29 o 
   2 -10   1      651.94      618.71     27.34 o 
   3 -10   1      283.05      255.85     24.64 o 
   4 -10   1      627.55      651.81     32.10 o 
 -11  -9   1      709.67      755.28     55.72 o 
 -10  -9   1        5.00        9.75     59.90 o 
  -9  -9   1     1526.21     1556.33     50.55 o 
  -8  -9   1       17.31        8.66     19.17 o 
  -7  -9   1     1604.77     1661.30     56.34 o 
  -6  -9   1      624.57      640.09     45.66 o 
  -5  -9   1     3072.97     2985.98     74.22 o 
  -4  -9   1      529.16      562.82     31.44 o 
  -3  -9   1     4169.92     4040.60     90.57 o 
  -2  -9   1     1172.88     1099.77     31.07 o 
  -1  -9   1     2748.29     2816.24     52.26 o 
   0  -9   1     1095.18     1069.45     28.18 o 
   1  -9   1      912.95      925.69     27.38 o 
   2  -9   1      721.72      721.07     30.25 o 
   3  -9   1      670.64      689.87     28.26 o 
   4  -9   1      323.84      355.27     24.57 o 
   5  -9   1      447.10      481.81     38.75 o 
 -11  -8   1     1051.13     1118.60    105.56 o 
 -10  -8   1       76.26       79.34     30.70 o 
  -9  -8   1     1715.55     1929.63     70.92 o 
  -8  -8   1       11.37       24.51     14.74 o 
  -7  -8   1     3950.13     3984.60     65.86 o 
  -6  -8   1        9.46       35.66     13.60 o 
  -5  -8   1     3512.91     3696.88     83.27 o 
  -4  -8   1      340.38      324.17     18.60 o 
  -3  -8   1     7243.99     6924.03    110.48 o 
  -2  -8   1      462.44      494.23     20.13 o 
  -1  -8   1     4851.69     4726.33     93.47 o 
   0  -8   1      574.53      629.66     23.35 o 
   1  -8   1     1706.67     1760.47     34.62 o 
   2  -8   1      525.33      550.11     24.69 o 
   3  -8   1     1237.05     1192.80     32.61 o 
   4  -8   1      299.21      292.03     21.55 o 
   5  -8   1      215.82      233.27     38.49 o 
   6  -8   1      163.93      107.05     30.32 o 
 -11  -7   1      656.88      633.31     51.81 o 
 -10  -7   1      154.02      122.81     31.56 o 
  -9  -7   1     3003.59     3059.39     89.92 o 
  -8  -7   1      895.78      966.66     30.73 o 
  -7  -7   1     3316.56     3341.50     57.19 o 
  -6  -7   1     1213.12     1247.90     58.40 o 
  -5  -7   1     6468.27     6213.47    177.67 o 
  -4  -7   1        5.14       13.06      8.78 o 
  -3  -7   1     8129.81     7987.99    105.45 o 
  -2  -7   1       50.92       70.76      8.94 o 
  -1  -7   1     7844.11     7534.88     89.92 o 
   0  -7   1        9.22       17.08      9.51 o 
   1  -7   1     6289.37     6262.21     79.34 o 
   2  -7   1      237.95      226.76     12.49 o 
   3  -7   1     1579.21     1542.11     30.63 o 
   4  -7   1      243.57      268.83     17.50 o 
   5  -7   1      709.85      771.64     34.06 o 
   6  -7   1      116.04      123.32     26.64 o 
   7  -7   1      432.74      478.00     72.35 o 
 -11  -6   1      397.66      347.38     58.12 o 
 -10  -6   1      531.68      533.92     44.24 o 
  -9  -6   1     2316.74     2179.64     73.09 o 
  -8  -6   1      779.96      842.02     36.93 o 
  -7  -6   1     2093.79     2020.15     40.20 o 
  -6  -6   1      101.40      127.44     12.63 o 
  -5  -6   1    10156.99     9951.44    130.70 o 
  -4  -6   1      776.52      751.97     55.30 o 
  -3  -6   1     7300.65     7548.99     99.10 o 
  -2  -6   1      106.67      100.71      8.08 o 
  -1  -6   1     6700.99     6639.39     78.93 o 
   0  -6   1      669.43      747.36     14.40 o 
   1  -6   1     9453.79     9710.90     94.13 o 
   2  -6   1       68.42      103.40      8.43 o 
   3  -6   1     1967.95     1962.73     33.13 o 
   4  -6   1      198.51      207.55     14.84 o 
   5  -6   1     2262.41     2259.27     61.18 o 
   6  -6   1      110.19       89.29     25.06 o 
   7  -6   1      679.80      667.55     40.12 o 
   8  -6   1       27.17       -7.12     53.37 o 
 -11  -5   1      459.34      389.48     44.92 o 
 -10  -5   1     1301.94     1159.59     59.26 o 
  -9  -5   1      874.96      820.67     47.25 o 
  -8  -5   1     1584.86     1589.01     91.34 o 
  -7  -5   1     5283.33     5287.20     69.91 o 
  -6  -5   1     4296.22     4339.34     58.79 o 
  -5  -5   1     7168.40     7073.06     95.09 o 
  -4  -5   1     1275.36     1346.95     48.79 o 
  -3  -5   1     8747.39     8373.58    145.24 o 
  -2  -5   1      155.46      184.02      8.43 o 
  -1  -5   1    15037.35    14956.16    162.07 o 
   0  -5   1      432.70      420.80     10.03 o 
   1  -5   1     5275.77     5222.93     53.66 o 
   2  -5   1       11.23       21.17      5.99 o 
   3  -5   1     5880.51     5745.92     67.65 o 
   4  -5   1      198.98      262.10     13.14 o 
   5  -5   1     2567.28     2560.45     44.20 o 
   6  -5   1       19.26       12.12     16.86 o 
   7  -5   1     1236.71     1263.59     54.78 o 
   8  -5   1        0.36       20.20     27.07 o 
 -11  -4   1      132.74      109.58     35.60 o 
 -10  -4   1     1389.63     1291.48     61.91 o 
  -9  -4   1      557.04      553.63     32.58 o 
  -8  -4   1     3291.36     3260.63     79.97 o 
  -7  -4   1     2403.79     2374.15     38.55 o 
  -6  -4   1     4752.41     4752.71     61.66 o 
  -5  -4   1     5511.11     5482.86     67.51 o 
  -4  -4   1     4591.39     4634.75     64.26 o 
  -3  -4   1    11742.72    11785.59    266.90 o 
  -2  -4   1     8875.88     8612.60    107.65 o 
  -1  -4   1    10475.00    11340.83    137.62 o 
   0  -4   1     2968.66     3015.93     35.09 o 
   1  -4   1     4827.02     5084.75     53.47 o 
   2  -4   1     2472.75     2566.12     30.30 o 
   3  -4   1     8415.06     8589.25     84.09 o 
   4  -4   1     1388.00     1410.16     24.93 o 
   5  -4   1     1463.63     1408.36     29.34 o 
   6  -4   1       39.69       12.45     15.33 o 
   7  -4   1     1027.10     1069.81     37.85 o 
   8  -4   1       87.14       66.64     21.77 o 
   9  -4   1      392.80      501.15     52.29 o 
 -11  -3   1       35.63       -5.54     59.30 o 
 -10  -3   1     1331.46     1267.97     49.76 o 
  -9  -3   1      105.50      122.43     22.09 o 
  -8  -3   1     5998.82     5994.64    109.32 o 
  -7  -3   1      277.96      296.68     36.31 o 
  -6  -3   1     2542.19     2487.19     37.32 o 
  -5  -3   1     7607.81     7775.85     90.03 o 
  -4  -3   1    20333.13    21305.21    226.74 o 
  -3  -3   1     3497.06     3621.54     49.72 o 
  -2  -3   1    10879.00    11242.64    342.66 o 
  -1  -3   1     9773.80     9176.94    129.02 o 
   0  -3   1     2011.11     2365.89     69.14 o 
   1  -3   1     3725.28     3333.38     34.38 o 
   2  -3   1     6434.19     6492.48     65.36 o 
   3  -3   1     3157.78     3325.83     41.81 o 
   4  -3   1     1705.70     1784.69     29.44 o 
   5  -3   1     4134.14     4237.06     56.11 o 
   6  -3   1     1073.60     1078.04     31.99 o 
   7  -3   1     1355.17     1371.30     41.34 o 
   8  -3   1      153.59      132.16     22.93 o 
   9  -3   1      611.67      594.99     40.92 o 
 -11  -2   1        1.96       14.34     26.35 o 
 -10  -2   1     1742.11     1662.64     56.53 o 
  -9  -2   1       45.25       67.95     20.72 o 
  -8  -2   1     3522.67     3461.47     74.17 o 
  -7  -2   1      215.16      245.73     16.86 o 
  -6  -2   1     4727.26     4595.49     54.19 o 
  -5  -2   1     2098.78     2254.69     32.45 o 
  -4  -2   1    12176.35    12451.74    123.56 o 
  -3  -2   1     4039.71     4212.12     55.95 o 
  -2  -2   1     7793.24     7913.05    113.54 o 
  -1  -2   1     7822.96     7622.01    157.75 o 
   0  -2   1    31909.41    28778.15    724.70 o 
   1  -2   1     4522.72     4636.02     86.08 o 
   2  -2   1     4199.54     4446.83     52.80 o 
   3  -2   1     5929.70     6158.23     73.93 o 
   4  -2   1     3446.87     3448.75     44.45 o 
   5  -2   1     2072.75     2071.72     36.82 o 
   6  -2   1     2205.32     2181.63     40.26 o 
   7  -2   1     1468.81     1492.20     43.86 o 
   8  -2   1      487.86      489.00     28.38 o 
   9  -2   1      840.41      867.99     38.81 o 
  10  -2   1      260.20      268.13     45.27 o 
 -11  -1   1       72.34       87.73     36.48 o 
 -10  -1   1     1095.18     1079.33     41.34 o 
  -9  -1   1       12.00       -8.25     16.24 o 
  -8  -1   1     2106.46     2132.30     48.33 o 
  -7  -1   1       18.01       50.73     13.10 o 
  -6  -1   1    10184.94    10254.52    110.00 o 
  -5  -1   1       35.35       61.57      5.76 o 
  -4  -1   1     9701.71     9925.69    102.19 o 
  -3  -1   1     2031.87     2027.25     27.49 o 
  -2  -1   1    11105.65    11124.63    205.19 o 
  -1  -1   1     5960.97     7142.65    189.77 o 
   0  -1   1    14472.34    16897.07    428.18 o 
   1  -1   1     1380.18     1238.28     40.33 o 
   2  -1   1     1537.23     2049.88     44.36 o 
   3  -1   1     4774.64     5179.88     69.06 o 
   4  -1   1    13043.65    13969.22    143.48 o 
   5  -1   1      345.99      382.14     14.99 o 
   6  -1   1     2809.68     2750.59     49.82 o 
   7  -1   1     1926.43     1998.58     62.15 o 
   8  -1   1     1424.08     1363.37     41.00 o 
   9  -1   1      388.06      397.82     28.40 o 
  10  -1   1      349.36      378.98     31.60 o 
 -10   0   1      717.04      769.99     36.65 o 
  -9   0   1       86.10       93.09     27.73 o 
  -8   0   1     2714.25     2737.97     57.22 o 
  -7   0   1     1368.62     1373.34     44.73 o 
  -6   0   1     3792.40     3687.03     54.59 o 
  -5   0   1      855.57     1004.18     20.16 o 
  -4   0   1    19449.86    20046.38    221.47 o 
  -3   0   1      830.80      854.36     17.74 o 
  -2   0   1     9926.32    10691.45    133.16 o 
  -1   0   1     3154.35     3762.28    100.82 o 
   2   0   1    15674.83    16248.27    389.04 o 
   3   0   1       84.97       92.99      6.22 o 
   4   0   1     6030.69     6130.94     74.44 o 
   5   0   1      420.86      441.43     15.30 o 
   6   0   1     7598.19     7625.47     95.61 o 
   7   0   1      844.83      862.33     25.01 o 
   8   0   1     2646.65     2566.90     54.99 o 
   9   0   1      264.13      279.44     34.96 o 
  10   0   1      595.17      670.77     45.88 o 
 -10   1   1      639.14      626.12     41.70 o 
  -9   1   1      539.86      564.11     49.65 o 
  -8   1   1     1759.27     1724.04     45.88 o 
  -7   1   1      717.51      675.37     24.02 o 
  -6   1   1     2775.12     2738.22     45.31 o 
  -5   1   1      926.76      981.52     19.81 o 
  -4   1   1     9808.73    10192.09    110.68 o 
  -3   1   1     4417.14     4405.85     87.39 o 
  -2   1   1     9586.45     9722.94    122.66 o 
  -1   1   1     7272.01     6970.48    102.59 o 
   0   1   1    13099.33    14156.11    254.12 o 
   1   1   1     3069.05     3068.42     80.65 o 
   2   1   1    10371.10    11198.45    162.40 o 
   3   1   1      574.22      528.37     13.29 o 
   4   1   1     8717.09     8910.09    102.66 o 
   5   1   1      291.06      343.60     12.97 o 
   6   1   1     7019.63     6891.07     96.26 o 
   7   1   1      249.79      247.54     14.88 o 
   8   1   1     4328.13     4255.25     74.57 o 
   9   1   1      156.36      173.08     20.89 o 
  10   1   1     1324.31     1345.76     45.19 o 
  11   1   1       29.02       26.46     24.33 o 
 -10   2   1      153.45      314.31     64.05 o 
  -9   2   1      709.47      709.52     49.65 o 
  -8   2   1      729.20      701.49     32.00 o 
  -7   2   1     1200.23     1186.20     31.83 o 
  -6   2   1     2455.31     2382.16     42.29 o 
  -5   2   1     2080.90     2133.96     32.58 o 
  -4   2   1     2091.09     2021.31     29.62 o 
  -3   2   1     3729.43     3966.16     57.28 o 
  -2   2   1     3137.88     3144.12     45.44 o 
  -1   2   1     4653.61     5268.23     80.52 o 
   0   2   1    11959.13    12999.09    160.87 o 
   1   2   1      162.20      138.77     11.86 o 
   2   2   1    17078.75    16877.34    241.77 o 
   3   2   1      354.57      377.10      9.94 o 
   4   2   1    24234.64    25527.87    248.24 o 
   5   2   1     1426.48     1370.97     20.88 o 
   6   2   1     3556.20     3605.32     61.76 o 
   7   2   1       24.29       36.35      9.99 o 
   8   2   1     3680.87     3728.60     67.30 o 
   9   2   1       13.07       25.36     16.20 o 
  10   2   1     1374.77     1303.69     45.20 o 
  11   2   1       16.74       31.21     33.06 o 
  -9   3   1      654.73      776.73     44.72 o 
  -8   3   1      382.57      425.80     33.39 o 
  -7   3   1     2488.29     2313.02     46.08 o 
  -6   3   1      295.85      292.04     17.19 o 
  -5   3   1     1238.63     1163.03     24.56 o 
  -4   3   1     1607.39     1572.56     26.43 o 
  -3   3   1     9961.04    10289.35     85.34 o 
  -2   3   1     4934.69     4922.60     42.97 o 
  -1   3   1     5201.73     4965.09     65.58 o 
   0   3   1      207.52      470.20     16.43 o 
   1   3   1    12746.44    11852.00    208.31 o 
   2   3   1    10138.05    10065.41    371.09 o 
   3   3   1     6760.64     6624.90     83.09 o 
   4   3   1    12234.24    12706.26    127.59 o 
   5   3   1      369.58      311.73     10.17 o 
   6   3   1     8438.21     8822.01     94.39 o 
   7   3   1     1015.70     1105.94     26.86 o 
   8   3   1     2194.82     2142.64     46.48 o 
   9   3   1      361.57      327.02     22.65 o 
  10   3   1     1328.44     1261.47     62.38 o 
  11   3   1        5.09      -13.80     31.34 o 
  -9   4   1      630.55      542.04     73.54 o 
  -8   4   1       16.87        8.48     20.69 o 
  -7   4   1     1781.41     1763.52     41.81 o 
  -6   4   1       80.33       79.46     14.59 o 
  -5   4   1     1303.89     1301.68     33.86 o 
  -4   4   1     1206.17     1246.55     22.37 o 
  -3   4   1     6016.92     6084.00     54.42 o 
  -2   4   1     2177.10     2248.19     23.63 o 
  -1   4   1     9975.91     9975.37     93.72 o 
   0   4   1     2670.26     2862.25     30.89 o 
   1   4   1    21358.34    24063.23    283.52 o 
   2   4   1     8135.72     8238.85    101.67 o 
   3   4   1    11984.54    11884.39    272.62 o 
   4   4   1     6845.73     7082.05     81.69 o 
   5   4   1     6479.89     6672.38     78.85 o 
   6   4   1     7899.23     7664.64     90.88 o 
   7   4   1     2895.35     2809.39     49.94 o 
   8   4   1     1931.32     2003.25     43.00 o 
   9   4   1      402.94      379.32     80.06 o 
  10   4   1     1733.71     1619.56     81.25 o 
  11   4   1      150.56      164.62     37.49 o 
  -8   5   1       14.34       38.91     25.20 o 
  -7   5   1     1044.74     1074.36     35.32 o 
  -6   5   1       32.91       32.04     14.70 o 
  -5   5   1     4219.24     4216.29     64.75 o 
  -4   5   1      122.32      139.66     10.74 o 
  -3   5   1     4621.78     4442.28     43.11 o 
  -2   5   1      414.43      430.15     11.15 o 
  -1   5   1     9862.12    10493.81    106.84 o 
   0   5   1      681.10      631.08     12.33 o 
   1   5   1    12210.67    12127.64    132.70 o 
   2   5   1       91.24      133.18     13.18 o 
   3   5   1    10519.44    11034.76    202.53 o 
   4   5   1     5269.53     4979.72     68.70 o 
   5   5   1    11880.03    11735.50    132.00 o 
   6   5   1     2458.40     2572.60     39.12 o 
   7   5   1     2617.84     2630.86     45.46 o 
   8   5   1     3148.89     3065.96     64.34 o 
   9   5   1     1832.39     1799.26     66.64 o 
  10   5   1      943.43      908.37     72.35 o 
  11   5   1      380.73      365.16     61.68 o 
  -8   6   1       41.07       54.56     52.19 o 
  -7   6   1      695.57      777.14     32.36 o 
  -6   6   1      121.36      122.53     17.82 o 
  -5   6   1     1845.34     1865.03     52.00 o 
  -4   6   1       64.07       53.66     10.56 o 
  -3   6   1     3911.47     4006.10     48.59 o 
  -2   6   1      215.53      225.33      9.69 o 
  -1   6   1     5577.71     5552.28     62.44 o 
   0   6   1        7.18       30.99      5.74 o 
   1   6   1     8770.25     8709.37     99.58 o 
   2   6   1     1185.08     1219.44     25.51 o 
   3   6   1     7464.67     6980.88     90.80 o 
   4   6   1      689.18      729.62     27.22 o 
   5   6   1     6977.15     6976.71     85.28 o 
   6   6   1     1238.03     1234.26     29.08 o 
   7   6   1     4035.58     3965.47     62.46 o 
   8   6   1     1019.58     1008.69     36.20 o 
   9   6   1     1211.29     1160.64     55.18 o 
  10   6   1      153.93      164.43     33.05 o 
  11   6   1      466.02      440.65     98.45 o 
  -7   7   1      291.23      366.23     33.65 o 
  -6   7   1      345.86      383.85     27.35 o 
  -5   7   1     1147.47     1225.27     34.90 o 
  -4   7   1      185.42      197.59     14.43 o 
  -3   7   1     2899.28     2998.54     41.32 o 
  -2   7   1      924.11      933.36     18.64 o 
  -1   7   1     2754.17     2655.80     32.44 o 
   0   7   1        8.42       22.11      6.60 o 
   1   7   1     8960.65     9096.20    105.50 o 
   2   7   1        1.32       13.73      6.79 o 
   3   7   1     8894.96     8855.94    114.07 o 
   4   7   1       12.30       24.83      9.93 o 
   5   7   1     6620.32     6514.20    102.35 o 
   6   7   1      375.60      376.68     17.96 o 
   7   7   1     5308.96     5249.26     78.29 o 
   8   7   1      794.97      817.81     28.24 o 
   9   7   1     1265.23     1243.46     77.26 o 
  10   7   1      453.87      372.36     52.78 o 
  11   7   1     1125.84     1141.32    100.82 o 
  -6   8   1      197.71      177.36     24.17 o 
  -5   8   1      647.05      707.80     32.32 o 
  -4   8   1      332.05      290.50     21.89 o 
  -3   8   1      858.52      892.53     26.96 o 
  -2   8   1      909.33      946.71     19.36 o 
  -1   8   1     2927.45     3056.76     37.51 o 
   0   8   1      226.47      233.43     12.54 o 
   1   8   1     5628.97     5760.77     73.19 o 
   2   8   1      881.48      889.39     21.70 o 
   3   8   1     4379.94     4362.83     74.40 o 
   4   8   1       27.18       46.39     12.29 o 
   5   8   1     9442.98     9007.36    136.37 o 
   6   8   1      546.97      539.81     24.15 o 
   7   8   1     2609.04     2648.66     49.73 o 
   8   8   1        6.15        5.47     13.56 o 
   9   8   1     2613.63     2503.14     62.62 o 
  10   8   1       41.30       52.69     29.06 o 
  11   8   1      940.58      970.32     60.11 o 
  -5   9   1      208.44      257.76     32.08 o 
  -4   9   1      573.64      653.23     37.18 o 
  -3   9   1     1529.60     1650.46     39.34 o 
  -2   9   1      540.86      547.28     22.29 o 
  -1   9   1     1791.15     1753.57     32.25 o 
   0   9   1     1063.90     1019.63     29.29 o 
   1   9   1     2463.12     2389.03     45.05 o 
   2   9   1      764.32      734.08     24.57 o 
   3   9   1     3617.77     3422.03     71.25 o 
   4   9   1      165.83      147.80     18.62 o 
   5   9   1     5087.58     5220.14    121.09 o 
   6   9   1      855.70      940.49     33.09 o 
   7   9   1     1977.89     1904.54     42.88 o 
   8   9   1       61.83       40.11     20.71 o 
   9   9   1     2152.46     2171.24     59.01 o 
  10   9   1        8.85       26.60     29.06 o 
  11   9   1      620.37      552.28     50.83 o 
  -4  10   1      569.81      568.95     38.95 o 
  -3  10   1      139.32      164.16     20.00 o 
  -2  10   1     1340.55     1349.06     35.56 o 
  -1  10   1      454.97      419.28     18.74 o 
   0  10   1     1096.43     1154.09     53.68 o 
   1  10   1     1106.88     1089.01     36.78 o 
   2  10   1     1329.40     1292.04     42.86 o 
   3  10   1     2128.22     2079.73     64.64 o 
   4  10   1     1574.56     1532.64     75.91 o 
   5  10   1     1956.68     1875.34     58.69 o 
   6  10   1      262.57      237.83     21.21 o 
   7  10   1     1242.06     1286.64     43.12 o 
   8  10   1      570.85      639.97     28.23 o 
   9  10   1     1074.88     1087.90     37.38 o 
  10  10   1       77.22       67.93     31.63 o 
  11  10   1      592.77      519.55     50.13 o 
  -4  11   1      179.00      208.00     33.04 o 
  -3  11   1       26.16       25.56     43.18 o 
  -2  11   1      512.73      542.67     34.76 o 
  -1  11   1       85.99       68.18     22.11 o 
   0  11   1     1017.83      988.97     47.19 o 
   1  11   1      446.45      498.09     50.31 o 
   2  11   1     1523.80     1636.76     48.13 o 
   3  11   1      380.11      380.33     67.01 o 
   4  11   1     1218.46     1181.69     47.38 o 
   5  11   1      713.73      640.97     37.63 o 
   6  11   1      836.42      906.75     44.86 o 
   7  11   1      587.95      583.20     38.15 o 
   8  11   1      534.09      511.98     40.08 o 
   9  11   1      705.63      736.12     37.58 o 
  10  11   1      144.32      126.25     35.02 o 
  -2  12   1      492.98      551.50     37.52 o 
  -1  12   1        4.88       52.87     24.12 o 
   0  12   1      723.90      711.18     31.52 o 
   1  12   1      115.52      114.43     23.13 o 
   2  12   1     1116.30     1044.28     71.45 o 
   3  12   1      359.71      344.41     33.27 o 
   4  12   1      762.02      782.57     43.14 o 
   5  12   1      326.90      307.11     32.28 o 
   6  12   1     1211.19     1149.75     72.94 o 
   7  12   1      514.04      461.60     37.31 o 
   8  12   1      511.93      495.69     34.13 o 
   9  12   1      337.58      299.54     31.56 o 
  -1  13   1        1.84      -19.91     25.42 o 
   0  13   1      373.37      353.81     39.22 o 
   1  13   1        2.15       15.82     23.13 o 
   2  13   1      747.92      679.75     80.06 o 
   3  13   1       28.58       40.60     27.02 o 
   4  13   1      994.32      977.65     59.90 o 
   5  13   1       11.13       -8.18     24.65 o 
   6  13   1      864.30      854.18     49.46 o 
   7  13   1      207.30      226.88     34.74 o 
   8  13   1      431.31      497.52     69.46 o 
   9  13   1       47.95       39.14     43.89 o 
   1  14   1       25.16       12.18     26.71 o 
   2  14   1      406.26      390.38    109.12 o 
   3  14   1        4.60       27.55     29.03 o 
   4  14   1      688.80      711.56     47.78 o 
   5  14   1        0.08      -22.68     34.40 o 
   6  14   1      636.87      670.58     47.72 o 
   7  14   1        0.85       -7.61     29.21 o 
  -4 -14   2      453.47      423.35     44.36 o 
  -7 -13   2       20.13       11.34     40.33 o 
  -6 -13   2      571.88      469.60     75.32 o 
  -5 -13   2       54.55        1.95     49.22 o 
  -4 -13   2      825.64      828.18     50.30 o 
  -3 -13   2        1.60      -10.40     21.68 o 
  -2 -13   2      540.31      549.47     32.46 o 
  -1 -13   2       22.53       16.70     21.38 o 
   0 -13   2      470.95      418.39     49.97 o 
  -9 -12   2      342.19      358.67     61.08 o 
  -8 -12   2      822.70      828.80    100.82 o 
  -7 -12   2      303.28      352.22     36.48 o 
  -6 -12   2      941.84      973.26     77.69 o 
  -5 -12   2      278.53      249.21     33.96 o 
  -4 -12   2      972.09      897.76     49.02 o 
  -3 -12   2      110.36      123.39     28.48 o 
  -2 -12   2      600.36      572.00     30.10 o 
  -1 -12   2      121.62      116.78     21.96 o 
   0 -12   2      531.99      640.48     38.90 o 
   1 -12   2       19.12       85.64     28.10 o 
  -9 -11   2      509.51      547.42     46.94 o 
  -8 -11   2      339.92      246.85     36.77 o 
  -7 -11   2      581.62      642.05     41.07 o 
  -6 -11   2      877.46      846.92     45.70 o 
  -5 -11   2      819.29      832.41     45.27 o 
  -4 -11   2      749.80      740.42     41.91 o 
  -3 -11   2      352.68      317.22     30.60 o 
  -2 -11   2     1144.58     1143.42     53.68 o 
  -1 -11   2      126.17      133.89     19.99 o 
   0 -11   2      494.60      465.60     26.95 o 
   1 -11   2       78.47       53.01     20.95 o 
   2 -11   2      469.03      487.73     33.66 o 
   3 -11   2       34.20       36.45     21.57 o 
 -10 -10   2       81.19      -27.28     53.37 o 
  -9 -10   2      714.76      742.22     77.10 o 
  -8 -10   2      239.84      266.61     27.50 o 
  -7 -10   2     1562.18     1562.47    106.16 o 
  -6 -10   2      740.74      707.01     48.63 o 
  -5 -10   2     1013.03      882.22     51.00 o 
  -4 -10   2     1024.99     1012.10    153.60 o 
  -3 -10   2     1618.83     1588.34     46.30 o 
  -2 -10   2      715.80      650.65     31.42 o 
  -1 -10   2      908.36      938.95     29.17 o 
   0 -10   2      744.07      728.01     26.68 o 
   1 -10   2      370.82      363.89     24.93 o 
   2 -10   2      544.40      574.18     32.87 o 
   3 -10   2      179.08      190.54     21.96 o 
   4 -10   2      383.24      366.63     28.08 o 
 -10  -9   2       63.25       60.49     55.75 o 
  -9  -9   2     1460.97     1365.19     60.69 o 
  -8  -9   2        8.85      -10.90     18.30 o 
  -7  -9   2     2795.86     2636.22     71.70 o 
  -6  -9   2      525.28      529.83     32.71 o 
  -5  -9   2     1261.08     1241.78     46.94 o 
  -4  -9   2      712.50      617.59     32.71 o 
  -3  -9   2     4476.49     4343.19     81.65 o 
  -2  -9   2      144.88      155.50     16.89 o 
  -1  -9   2     1216.38     1182.10     29.34 o 
   0  -9   2      982.18     1048.17     28.71 o 
   1  -9   2     1124.04     1082.30     29.96 o 
   2  -9   2      499.55      501.28     27.27 o 
   3  -9   2      501.77      525.89     29.48 o 
   4  -9   2      256.40      251.02     23.64 o 
   5  -9   2      411.53      440.99     39.02 o 
 -11  -8   2      738.89      894.93     59.56 o 
 -10  -8   2        6.58       17.95     42.11 o 
  -9  -8   2     1983.61     2051.36     68.63 o 
  -8  -8   2        4.14       17.58     14.67 o 
  -7  -8   2     2846.60     2987.76     76.32 o 
  -6  -8   2      424.83      454.63     28.48 o 
  -5  -8   2     5370.35     5190.77    107.35 o 
  -4  -8   2        7.69       18.88     12.63 o 
  -3  -8   2     4483.33     4408.43     69.92 o 
  -2  -8   2      337.02      320.12     17.66 o 
  -1  -8   2     2747.18     2611.51     48.83 o 
   0  -8   2      528.34      549.42     20.58 o 
   1  -8   2     2018.95     2079.98     44.55 o 
   2  -8   2      288.92      267.48     29.27 o 
   3  -8   2      974.03      984.22     34.83 o 
   4  -8   2      508.74      518.67     29.57 o 
   5  -8   2      494.83      443.03     33.03 o 
   6  -8   2      115.45      143.52     60.49 o 
 -11  -7   2     1008.46     1109.24     64.94 o 
 -10  -7   2      257.57      252.68     37.87 o 
  -9  -7   2     1993.72     2055.60     72.95 o 
  -8  -7   2       46.05       62.51     21.72 o 
  -7  -7   2     1068.45     1101.12     36.76 o 
  -6  -7   2     2511.99     2492.64     51.55 o 
  -5  -7   2     5012.05     5077.61    109.40 o 
  -4  -7   2      202.42      181.73     13.14 o 
  -3  -7   2     3815.19     3961.78     93.99 o 
  -2  -7   2      221.72      226.10     14.66 o 
  -1  -7   2     5993.50     6067.29     86.35 o 
   0  -7   2       74.21      114.37     11.27 o 
   1  -7   2     4102.45     4019.78    109.72 o 
   2  -7   2      229.28      229.85     18.01 o 
   3  -7   2     1831.85     1930.04     45.18 o 
   4  -7   2      230.69      258.73     26.79 o 
   5  -7   2      811.51      878.21     35.47 o 
   6  -7   2      106.29       70.04     31.85 o 
   7  -7   2      318.06      272.80     66.42 o 
 -11  -6   2      616.66      697.21     53.82 o 
 -10  -6   2      579.56      509.22     43.74 o 
  -9  -6   2     1625.75     1615.16     68.79 o 
  -8  -6   2      339.28      397.13     25.28 o 
  -7  -6   2     2500.71     2572.45     43.55 o 
  -6  -6   2     1121.29     1180.50     27.32 o 
  -5  -6   2     2453.72     2503.68     68.31 o 
  -4  -6   2      312.22      328.19     14.75 o 
  -3  -6   2     6336.02     6186.22    105.16 o 
  -2  -6   2     2843.16     2960.13     58.79 o 
  -1  -6   2     4498.85     4319.25     55.40 o 
   0  -6   2      149.23      134.63      9.97 o 
   1  -6   2     5305.61     5097.71     59.43 o 
   2  -6   2       23.49       28.98      7.95 o 
   3  -6   2     3873.75     3855.35     65.89 o 
   4  -6   2        4.17       -0.48     12.40 o 
   5  -6   2     1008.12      974.98     48.62 o 
   6  -6   2       40.82       40.92     24.27 o 
   7  -6   2      808.92      717.52     41.86 o 
 -11  -5   2      283.72      229.59     89.55 o 
 -10  -5   2     1010.10      956.54     55.05 o 
  -9  -5   2      872.48      837.89     47.11 o 
  -8  -5   2     1444.96     1424.00     60.50 o 
  -7  -5   2     3703.25     3661.86     75.27 o 
  -6  -5   2      520.82      585.28     19.03 o 
  -5  -5   2     6545.43     6669.80     91.58 o 
  -4  -5   2     5520.91     5496.97     97.58 o 
  -3  -5   2     3219.99     3212.98    116.41 o 
  -2  -5   2     4442.45     4495.47     56.08 o 
  -1  -5   2     9667.08    10007.49    126.91 o 
   0  -5   2      589.52      518.40     10.53 o 
   1  -5   2    12656.41    12840.32    119.95 o 
   2  -5   2       47.08       41.84      7.45 o 
   3  -5   2     5391.18     5462.79     72.85 o 
   4  -5   2      102.81       91.09     15.94 o 
   5  -5   2     2615.28     2680.13     56.31 o 
   6  -5   2       96.79       75.40     19.44 o 
   7  -5   2     1245.94     1179.52     50.07 o 
   8  -5   2        2.01        2.97     27.03 o 
 -11  -4   2      247.70      237.76     40.18 o 
 -10  -4   2     1506.81     1486.96     85.99 o 
  -9  -4   2      120.86      160.53     28.89 o 
  -8  -4   2     2361.94     2271.90     57.68 o 
  -7  -4   2     1316.27     1260.27     33.91 o 
  -6  -4   2     3013.90     2926.33     43.19 o 
  -5  -4   2     4500.92     4768.50     61.04 o 
  -4  -4   2     9959.17    10880.04    136.85 o 
  -3  -4   2     1668.12     1601.16     45.02 o 
  -2  -4   2     3000.64     3137.52     47.59 o 
  -1  -4   2     8395.15     8445.57    107.04 o 
   0  -4   2    11217.93    11848.53    144.46 o 
   1  -4   2     5485.17     5341.13     55.71 o 
   2  -4   2     1831.80     1804.66     24.07 o 
   3  -4   2     7505.25     7731.61    112.14 o 
   4  -4   2     1273.51     1259.43     39.43 o 
   5  -4   2     4074.19     4014.44     62.06 o 
   6  -4   2        8.78       -2.07     12.66 o 
   7  -4   2      529.52      526.27     29.80 o 
   8  -4   2       18.47       12.38     21.35 o 
   9  -4   2      680.27      645.23     83.03 o 
 -11  -3   2       55.79      105.56     46.26 o 
 -10  -3   2     1106.78      997.30     45.63 o 
  -9  -3   2       56.23       56.15     20.80 o 
  -8  -3   2     3465.75     3426.86     73.93 o 
  -7  -3   2      421.62      408.21     23.73 o 
  -6  -3   2     8827.86     8721.20    101.93 o 
  -5  -3   2      197.47      169.84      9.40 o 
  -4  -3   2    11200.00    11342.84    114.15 o 
  -3  -3   2     2960.64     2955.68     45.54 o 
  -2  -3   2    17939.89    18283.86    475.59 o 
  -1  -3   2     1808.11     1861.23     34.34 o 
   0  -3   2     8635.30     8032.34     95.47 o 
   1  -3   2     3685.14     3925.52     43.54 o 
   2  -3   2     6837.91     6994.83     73.76 o 
   3  -3   2     9360.27     9568.65    111.51 o 
   4  -3   2     3914.12     3921.52     62.78 o 
   5  -3   2     2891.21     2804.19     47.34 o 
   6  -3   2      181.61      174.79     16.24 o 
   7  -3   2     1297.53     1251.14     91.93 o 
   8  -3   2      243.30      247.40     28.42 o 
   9  -3   2      594.04      639.00     40.49 o 
 -11  -2   2       35.63       98.32     35.58 o 
 -10  -2   2     1231.51     1151.57     48.81 o 
  -9  -2   2        6.76       -2.20     17.95 o 
  -8  -2   2     4036.69     3925.60     81.00 o 
  -7  -2   2       60.04       89.66     16.14 o 
  -6  -2   2     4673.08     4610.92     60.75 o 
  -5  -2   2       27.22       32.55      5.91 o 
  -4  -2   2     9287.13     9134.47    103.32 o 
  -3  -2   2      256.17      272.01     10.13 o 
  -2  -2   2    22141.86    22277.57    479.27 o 
  -1  -2   2     2857.85     2953.64    184.44 o 
   0  -2   2    17958.54    19435.50    328.45 o 
   1  -2   2     1890.50     1688.17     46.88 o 
   2  -2   2     8042.00     8262.70     94.03 o 
   3  -2   2     4284.99     4442.85     64.26 o 
   4  -2   2     5658.87     5824.66     83.36 o 
   5  -2   2     3681.03     3741.61     55.30 o 
   6  -2   2     3086.97     2997.51     50.18 o 
   7  -2   2     1803.21     1869.80     40.28 o 
   8  -2   2      613.45      657.65     31.64 o 
   9  -2   2      447.25      469.01     31.92 o 
  10  -2   2      124.83      137.16     41.83 o 
 -11  -1   2       96.32       72.35     36.48 o 
 -10  -1   2     1150.05     1153.76     64.64 o 
  -9  -1   2      247.91      250.88     27.09 o 
  -8  -1   2     2525.73     2397.71     60.25 o 
  -7  -1   2      298.04      312.79     16.70 o 
  -6  -1   2     8289.15     8090.45    100.93 o 
  -5  -1   2      205.32      253.96     11.67 o 
  -4  -1   2    15924.21    15895.14    190.03 o 
  -3  -1   2      329.99      315.55     11.02 o 
  -2  -1   2    13091.28    13453.76    195.12 o 
  -1  -1   2     3797.41     3370.87    106.75 o 
   0  -1   2    32948.59    33199.90    838.57 o 
   1  -1   2    14574.91    15142.84    387.85 o 
   2  -1   2     4781.06     4813.01     64.42 o 
   3  -1   2     5293.91     5418.27     74.03 o 
   4  -1   2     9031.83     8983.01    106.72 o 
   5  -1   2     2084.38     2125.65     36.34 o 
   6  -1   2     4796.35     4794.62     77.41 o 
   7  -1   2     1199.16     1166.08     30.55 o 
   8  -1   2      574.31      600.86     29.45 o 
   9  -1   2      625.38      604.81     31.80 o 
  10  -1   2      466.60      497.31     41.09 o 
 -10   0   2      500.99      554.88     47.72 o 
  -9   0   2      156.13      178.73     22.16 o 
  -8   0   2     1436.14     1388.67     34.56 o 
  -7   0   2      717.73      715.04     23.50 o 
  -6   0   2     6401.01     6203.05     81.57 o 
  -5   0   2     4115.35     4142.37     50.12 o 
  -4   0   2    11130.82    11307.37    116.18 o 
  -3   0   2       10.91       27.16      4.70 o 
  -2   0   2    22187.17    22572.85    313.64 o 
  -1   0   2     2428.44     2581.22     50.97 o 
   1   0   2     1794.91     2231.04     64.05 o 
   2   0   2   110366.49   116332.44   2154.54 o 
   3   0   2     1114.47     1161.38     22.67 o 
   4   0   2    11997.26    12518.91    142.18 o 
   5   0   2       24.75       31.20      7.50 o 
   6   0   2     3406.61     3432.68     51.58 o 
   7   0   2      843.12      902.16     25.84 o 
   8   0   2     2509.08     2504.76     54.08 o 
   9   0   2      481.82      454.12     28.10 o 
  10   0   2      531.92      545.91     34.41 o 
 -10   1   2      325.29      331.67     35.02 o 
  -9   1   2      224.03      186.10     27.75 o 
  -8   1   2     1175.00     1123.51     32.45 o 
  -7   1   2     2133.96     2044.46     40.06 o 
  -6   1   2     2348.83     2231.61     39.75 o 
  -5   1   2     3693.39     3671.88     52.33 o 
  -4   1   2    14971.01    15057.97    152.77 o 
  -3   1   2     2277.54     2427.57     33.69 o 
  -2   1   2    25184.58    25638.80    312.45 o 
  -1   1   2     3031.57     3142.89     42.78 o 
   0   1   2     6654.41     7134.69    109.51 o 
   1   1   2       86.22      248.04     11.86 o 
   2   1   2    26483.45    28517.21    716.40 o 
   3   1   2     2225.68     2450.44     57.69 o 
   4   1   2     5149.89     5238.75     85.09 o 
   5   1   2       23.03       26.10      7.15 o 
   6   1   2     7112.34     7227.34     90.81 o 
   7   1   2        3.52       13.05     10.34 o 
   8   1   2     2613.88     2589.38     54.38 o 
   9   1   2       25.11       30.08     17.30 o 
  10   1   2      808.26      834.72     37.22 o 
  11   1   2      102.18      159.98     44.51 o 
 -10   2   2      141.56       54.56     52.19 o 
  -9   2   2     1322.57     1281.95     75.15 o 
  -8   2   2      823.92      835.56     29.98 o 
  -7   2   2     1443.43     1456.14     34.62 o 
  -6   2   2     1352.76     1354.34     30.85 o 
  -5   2   2     1453.63     1439.27     29.11 o 
  -4   2   2    10654.09    10720.21    112.51 o 
  -3   2   2    10942.43    10769.64    110.64 o 
  -2   2   2    10509.78    10833.65    120.57 o 
  -1   2   2     9491.20     9869.56     98.14 o 
   0   2   2    62668.76    60463.66    733.52 o 
   1   2   2      383.09      255.78     30.84 o 
   2   2   2    12182.67    13144.14    257.97 o 
   3   2   2      728.99      723.23     13.80 o 
   4   2   2     8773.08     8849.57    102.23 o 
   5   2   2      583.14      623.90     16.65 o 
   6   2   2     7376.36     7372.56     91.38 o 
   7   2   2      411.92      450.86     17.85 o 
   8   2   2     1257.86     1248.23     31.42 o 
   9   2   2      113.94      140.18     19.15 o 
  10   2   2     1724.36     1801.98     50.45 o 
  11   2   2        0.29       -8.77     31.57 o 
  -9   3   2      872.43      855.02     50.84 o 
  -8   3   2      170.40      161.49     22.29 o 
  -7   3   2     1157.20     1162.02     32.86 o 
  -6   3   2     1282.19     1285.21     31.10 o 
  -5   3   2     3031.70     3035.99     48.39 o 
  -4   3   2      584.05      565.67     14.66 o 
  -3   3   2     8632.79     9265.01     82.89 o 
  -2   3   2     9247.76     9102.99     92.98 o 
  -1   3   2     9845.84     9813.12     98.41 o 
   0   3   2    21630.31    23751.75    230.94 o 
   1   3   2      302.52      319.06     17.80 o 
   2   3   2     9064.67     9274.13    128.27 o 
   3   3   2     1237.12     1368.95     18.34 o 
   4   3   2    15461.78    16184.56    175.81 o 
   5   3   2     1439.02     1551.53     23.12 o 
   6   3   2     3374.84     3304.86     47.52 o 
   7   3   2      438.06      442.70     17.31 o 
   8   3   2     3478.34     3531.82     55.75 o 
   9   3   2      110.90      119.53     18.21 o 
  10   3   2     1672.56     1701.33     71.62 o 
  11   3   2       12.56       33.64     34.11 o 
  -9   4   2      452.21      445.97     71.17 o 
  -8   4   2       21.84       38.01     20.69 o 
  -7   4   2     1590.70     1607.50     39.73 o 
  -6   4   2      321.30      323.03     19.01 o 
  -5   4   2     3717.11     3617.38     56.13 o 
  -4   4   2      653.95      667.77     16.29 o 
  -3   4   2     2803.56     2766.07     28.79 o 
  -2   4   2     3480.67     3575.81     33.73 o 
  -1   4   2    10280.07    10718.56     93.09 o 
   0   4   2      844.48      806.07     13.91 o 
   1   4   2     7816.27     7779.44     79.89 o 
   2   4   2    14384.29    13913.27    189.86 o 
   3   4   2    10868.96    10832.92    139.70 o 
   4   4   2    11197.96    11379.50    125.73 o 
   5   4   2      805.92      715.87     15.20 o 
   6   4   2     2287.11     2313.59     32.58 o 
   7   4   2      861.62      915.20     23.84 o 
   8   4   2     2170.78     2271.88     46.65 o 
   9   4   2     1308.19     1199.78     54.52 o 
  10   4   2     1067.57     1118.55     57.80 o 
  11   4   2       32.83       16.71     41.51 o 
  -8   5   2       13.14      -11.23     27.56 o 
  -7   5   2     1350.39     1328.94     70.00 o 
  -6   5   2       12.13        7.16     13.95 o 
  -5   5   2     3615.13     3592.04     57.48 o 
  -4   5   2      312.18      345.56     14.65 o 
  -3   5   2     7168.11     7338.13     65.01 o 
  -2   5   2      548.36      604.41     11.88 o 
  -1   5   2     4645.78     4626.05     45.01 o 
   0   5   2     3663.65     3737.28     57.61 o 
   1   5   2    23730.59    24441.74    236.88 o 
   2   5   2      811.20      863.48     17.32 o 
   3   5   2    10327.37    10542.43    148.79 o 
   4   5   2      552.99      542.85     14.83 o 
   5   5   2     3912.43     3947.56     55.13 o 
   6   5   2     2825.18     2746.31     40.67 o 
   7   5   2     3402.81     3341.07     65.66 o 
   8   5   2      867.54      840.29     33.11 o 
   9   5   2     1458.58     1467.79     51.02 o 
  10   5   2     1007.01      939.36     54.89 o 
  11   5   2      774.78      811.40     57.01 o 
  -8   6   2       85.78       50.93     46.85 o 
  -7   6   2      861.05      923.52     38.84 o 
  -6   6   2       10.30       31.50     16.24 o 
  -5   6   2     2294.27     2463.60     47.18 o 
  -4   6   2      103.12      105.10     13.82 o 
  -3   6   2     3635.92     3566.51     37.44 o 
  -2   6   2        0.43       20.53      5.68 o 
  -1   6   2     4100.72     3975.39     54.12 o 
   0   6   2      484.92      567.13     12.26 o 
   1   6   2    13453.76    14976.51    149.94 o 
   2   6   2     1031.91      992.13     20.80 o 
   3   6   2     3458.58     3162.82     64.03 o 
   4   6   2      526.42      470.99     17.46 o 
   5   6   2     9329.67     9159.99    118.04 o 
   6   6   2      478.96      461.78     18.44 o 
   7   6   2     3052.43     2973.72     50.91 o 
   8   6   2     1276.15     1217.35     39.76 o 
   9   6   2      512.65      590.20     31.38 o 
  10   6   2      202.82      241.00     35.20 o 
  11   6   2      856.84      884.75     58.42 o 
  -7   7   2      291.31      331.10     30.48 o 
  -6   7   2      129.52       96.00     29.10 o 
  -5   7   2     1289.87     1400.09     36.87 o 
  -4   7   2      297.68      269.67     18.43 o 
  -3   7   2     2516.07     2602.22     37.46 o 
  -2   7   2      133.43      136.18      8.61 o 
  -1   7   2     5027.76     5161.84     53.27 o 
   0   7   2      262.59      273.89      9.72 o 
   1   7   2     4019.28     4208.08     46.50 o 
   2   7   2       41.14       53.11      8.24 o 
   3   7   2     7562.21     7410.29    125.06 o 
   4   7   2        0.68        6.43      9.06 o 
   5   7   2     7186.15     6926.06    107.58 o 
   6   7   2       64.40       40.54     11.47 o 
   7   7   2     2067.57     2102.80     42.12 o 
   8   7   2     1080.65     1041.94     60.80 o 
   9   7   2     2302.44     2238.67     57.59 o 
  10   7   2      235.92      282.47     36.87 o 
  11   7   2      644.71      604.88     51.17 o 
  -6   8   2      315.73      296.84     32.19 o 
  -5   8   2      611.43      687.25     36.82 o 
  -4   8   2      284.70      363.58     26.04 o 
  -3   8   2     1342.81     1458.95     28.52 o 
  -2   8   2      378.23      416.28     12.67 o 
  -1   8   2     1626.16     1602.42     24.99 o 
   0   8   2      516.05      502.48     15.73 o 
   1   8   2     3929.44     3811.56     47.54 o 
   2   8   2      800.66      891.10     36.82 o 
   3   8   2     4940.79     4802.07     80.50 o 
   4   8   2      389.96      349.27     18.84 o 
   5   8   2     3807.79     3801.42     69.06 o 
   6   8   2       27.43       39.84     12.20 o 
   7   8   2     2858.18     2760.25     51.19 o 
   8   8   2       17.76        2.34     13.33 o 
   9   8   2     2714.43     2785.85     66.59 o 
  10   8   2       36.71       53.23     30.90 o 
  11   8   2     1061.54     1065.88     84.81 o 
  -6   9   2      326.67      310.76     53.37 o 
  -5   9   2      283.40      291.62     30.18 o 
  -4   9   2      473.28      539.61     29.12 o 
  -3   9   2     1206.09     1306.87     33.86 o 
  -2   9   2      850.72      928.14     22.72 o 
  -1   9   2     2368.43     2371.71     35.06 o 
   0   9   2      659.43      664.64     18.37 o 
   1   9   2     2107.20     2102.58     50.91 o 
   2   9   2     1682.55     1782.87     45.81 o 
   3   9   2     2909.51     2910.67     57.71 o 
   4   9   2      725.83      786.54     29.18 o 
   5   9   2     2785.41     2583.43     54.71 o 
   6   9   2      282.79      289.38     20.74 o 
   7   9   2     2825.36     2823.33     53.44 o 
   8   9   2      290.41      314.03     27.91 o 
   9   9   2     1619.15     1584.95     52.08 o 
  10   9   2        0.94       26.88     22.49 o 
  11   9   2      986.08      989.25     61.61 o 
  -5  10   2       41.61       34.87     36.18 o 
  -4  10   2      389.74      415.20     48.63 o 
  -3  10   2       40.73       44.61     23.41 o 
  -2  10   2     1673.62     1708.05     51.03 o 
  -1  10   2      810.78      823.33     23.75 o 
   0  10   2     1192.53     1189.24     44.91 o 
   1  10   2      792.30      821.77     40.86 o 
   2  10   2     1042.49      966.21     40.67 o 
   3  10   2     1441.22     1348.14     39.02 o 
   4  10   2     1772.06     1691.08     43.59 o 
   5  10   2     2026.68     2011.95     48.81 o 
   6  10   2      655.63      674.91     30.12 o 
   7  10   2     1984.01     1898.39     43.71 o 
   8  10   2      430.65      457.54     30.22 o 
   9  10   2     1330.81     1312.81     39.87 o 
  10  10   2      193.55      185.14     27.87 o 
  11  10   2      531.14      594.91     51.68 o 
  -4  11   2      303.12      298.45     61.08 o 
  -3  11   2       61.21       45.15     33.06 o 
  -2  11   2      395.26      395.87     49.97 o 
  -1  11   2       59.01       48.51     15.08 o 
   0  11   2      803.32      873.98     36.88 o 
   1  11   2      412.09      379.69     26.47 o 
   2  11   2     1338.49     1257.05     50.24 o 
   3  11   2      331.08      328.56     29.32 o 
   4  11   2     1281.09     1248.25     49.02 o 
   5  11   2      370.13      434.57     55.15 o 
   6  11   2      699.81      603.34     37.26 o 
   7  11   2      879.06      807.86     46.16 o 
   8  11   2      596.96      620.15     32.01 o 
   9  11   2      769.91      734.28     32.75 o 
  10  11   2      203.84      199.26     29.47 o 
  -2  12   2      400.49      369.89     38.26 o 
  -1  12   2        1.82      -21.78     21.78 o 
   0  12   2      796.66      829.57     39.15 o 
   1  12   2       99.47       75.24     28.95 o 
   2  12   2     1270.18     1308.94     54.21 o 
   3  12   2      283.99      288.93     30.60 o 
   4  12   2     1016.11     1015.03     49.02 o 
   5  12   2      229.34      235.33     29.35 o 
   6  12   2      862.93      872.94     47.34 o 
   7  12   2      360.25      340.08     34.36 o 
   8  12   2      810.85      792.52     38.65 o 
   9  12   2      321.80      264.28     30.27 o 
  10  12   2      431.17      365.76     43.55 o 
  -1  13   2        0.43       11.81     25.73 o 
   0  13   2      562.85      516.45     28.28 o 
   1  13   2        1.78       35.70     23.17 o 
   2  13   2      767.46      774.35     60.49 o 
   3  13   2       35.92       18.60     26.17 o 
   4  13   2      994.69      915.70     62.86 o 
   5  13   2       12.53        1.61     25.49 o 
   6  13   2     1008.55     1026.78     53.21 o 
   7  13   2      143.73      157.27     31.84 o 
   8  13   2      629.21      623.68     38.89 o 
   9  13   2      131.46      140.10     30.57 o 
   1  14   2       34.14       40.23     25.63 o 
   2  14   2      441.14      413.97     71.76 o 
   3  14   2       10.67      -27.87     27.87 o 
   4  14   2      605.37      677.08     47.34 o 
   5  14   2        0.32       -1.98     28.09 o 
   6  14   2      776.84      729.32     49.02 o 
   7  14   2       27.85        6.90     29.69 o 
  -7 -13   3       29.23       30.51     31.38 o 
  -6 -13   3      420.72      391.21     41.51 o 
  -5 -13   3       79.79      138.41     55.15 o 
  -4 -13   3      604.03      605.75     37.63 o 
  -3 -13   3        6.64       -6.48     23.13 o 
  -2 -13   3      444.59      457.11     31.76 o 
  -1 -13   3        0.83       13.02     21.99 o 
  -8 -12   3      729.65      892.34     52.41 o 
  -7 -12   3      463.79      532.72     42.75 o 
  -6 -12   3      683.21      618.00     49.22 o 
  -5 -12   3      337.77      322.83     36.06 o 
  -4 -12   3      900.65      937.66     51.57 o 
  -3 -12   3      162.14      172.77     24.84 o 
  -2 -12   3      507.19      528.82     30.60 o 
  -1 -12   3      110.32       91.90     21.90 o 
   0 -12   3      432.43      399.37     36.26 o 
   1 -12   3       32.15       27.19     26.36 o 
  -9 -11   3      661.55      695.54     75.32 o 
  -8 -11   3      297.23      292.85     36.77 o 
  -7 -11   3      809.32      812.69    120.98 o 
  -6 -11   3      537.06      547.98     39.42 o 
  -5 -11   3      582.21      608.75     58.71 o 
  -4 -11   3      809.49      808.42     44.86 o 
  -3 -11   3      683.15      671.07     35.60 o 
  -2 -11   3      554.90      563.20     30.76 o 
  -1 -11   3       82.60       52.27     18.61 o 
   0 -11   3     1117.67     1213.07     51.70 o 
   1 -11   3       76.64       63.88     22.52 o 
   2 -11   3      378.21      374.42     30.99 o 
   3 -11   3       39.28       -1.19     55.75 o 
 -10 -10   3       48.91       53.37     58.12 o 
  -9 -10   3      893.85      878.05     53.29 o 
  -8 -10   3      103.91       91.13     51.00 o 
  -7 -10   3     1393.95     1347.41     53.97 o 
  -6 -10   3      709.40      784.36     42.35 o 
  -5 -10   3     1371.35     1361.72     52.41 o 
  -4 -10   3      675.94      706.19     38.99 o 
  -3 -10   3     1371.61     1394.89     44.47 o 
  -2 -10   3      615.57      623.72     27.60 o 
  -1 -10   3      496.14      491.91     23.81 o 
   0 -10   3     1284.69     1227.09     34.16 o 
   1 -10   3      529.42      472.34     28.54 o 
   2 -10   3      425.31      460.46     29.99 o 
   3 -10   3       98.06       75.11     23.49 o 
   4 -10   3      380.47      418.57     43.30 o 
 -10  -9   3        1.07        2.37     54.56 o 
  -9  -9   3     1119.44     1062.00     56.37 o 
  -8  -9   3       21.11        4.74     28.47 o 
  -7  -9   3     2419.15     2451.00     94.29 o 
  -6  -9   3      115.18       95.41     47.44 o 
  -5  -9   3     1701.29     1643.34     54.09 o 
  -4  -9   3      521.14      538.52     33.55 o 
  -3  -9   3     2387.80     2291.14     48.16 o 
  -2  -9   3     1006.03     1007.20     32.16 o 
  -1  -9   3     1956.29     1946.89     42.17 o 
   0  -9   3      485.86      456.92     28.49 o 
   1  -9   3     1066.25     1083.39     36.66 o 
   2  -9   3      505.99      493.38     28.19 o 
   3  -9   3      423.85      386.92     29.79 o 
   4  -9   3      308.49      305.50     25.68 o 
   5  -9   3      240.60      200.61     46.26 o 
 -11  -8   3      827.00      809.15     58.42 o 
 -10  -8   3       34.80       16.77     29.18 o 
  -9  -8   3     1755.29     1792.53     66.95 o 
  -8  -8   3       41.14       52.03     25.00 o 
  -7  -8   3     4081.66     4150.90     93.89 o 
  -6  -8   3        0.76        4.74     16.77 o 
  -5  -8   3     5741.22     5689.69    116.98 o 
  -4  -8   3      572.68      502.66     26.28 o 
  -3  -8   3     4530.86     4509.79     72.69 o 
  -2  -8   3      375.58      385.12     20.50 o 
  -1  -8   3     3153.34     3209.97     50.79 o 
   0  -8   3      637.64      685.38     34.50 o 
   1  -8   3     2403.75     2305.19     42.57 o 
   2  -8   3      453.81      432.05     24.71 o 
   3  -8   3      997.20     1026.08     37.36 o 
   4  -8   3      195.37      214.41     24.93 o 
   5  -8   3      391.93      456.39     31.50 o 
   6  -8   3      131.97      102.00     58.12 o 
 -11  -7   3      472.78      529.89     49.27 o 
 -10  -7   3      269.51      238.17     36.75 o 
  -9  -7   3     1993.00     1952.48     97.85 o 
  -8  -7   3      268.44      341.78     36.67 o 
  -7  -7   3     3477.38     3524.54     60.15 o 
  -6  -7   3      508.49      549.36     24.31 o 
  -5  -7   3     5687.83     5537.41     97.04 o 
  -4  -7   3      420.27      422.60     22.63 o 
  -3  -7   3     6666.19     6543.74    110.73 o 
  -2  -7   3      208.69      193.57     15.30 o 
  -1  -7   3     4652.68     4401.76     60.86 o 
   0  -7   3      302.93      308.12     15.42 o 
   1  -7   3     4903.99     4706.69     75.23 o 
   2  -7   3       34.96       38.63     14.41 o 
   3  -7   3     1820.69     1821.55     45.29 o 
   4  -7   3      217.60      237.75     23.10 o 
   5  -7   3      778.94      827.15     36.53 o 
   6  -7   3       99.55       83.32     24.38 o 
   7  -7   3      291.96      306.01     68.79 o 
 -11  -6   3      688.94      689.91     53.51 o 
 -10  -6   3     1171.12     1147.20     60.28 o 
  -9  -6   3      835.13      880.75     57.53 o 
  -8  -6   3      189.91      244.42     22.77 o 
  -7  -6   3     2772.15     2758.47    104.49 o 
  -6  -6   3     1029.74     1081.84     33.04 o 
  -5  -6   3     4022.76     4118.85     64.58 o 
  -4  -6   3      463.65      472.05     18.14 o 
  -3  -6   3     7892.38     7772.44    155.28 o 
  -2  -6   3      138.67      187.62     13.59 o 
  -1  -6   3     7815.30     7788.16     93.75 o 
   0  -6   3       11.74        2.82      7.83 o 
   1  -6   3     2051.51     2005.58     38.44 o 
   2  -6   3       15.34       13.98      9.78 o 
   3  -6   3     2967.13     2967.83     56.68 o 
   4  -6   3       16.16        6.65     18.49 o 
   5  -6   3      836.41      804.44     34.06 o 
   6  -6   3       44.19       36.32     20.99 o 
   7  -6   3      630.25      681.92     57.05 o 
 -11  -5   3      343.49      336.85     55.75 o 
 -10  -5   3      996.43      851.91     52.52 o 
  -9  -5   3     1098.09     1116.25     45.72 o 
  -8  -5   3     1128.42     1179.38     34.95 o 
  -7  -5   3     3542.92     3506.00     61.68 o 
  -6  -5   3     4083.03     4028.10     57.07 o 
  -5  -5   3     6513.20     6641.60    115.90 o 
  -4  -5   3     2421.20     2501.57     42.82 o 
  -3  -5   3     7310.53     6711.64    227.48 o 
  -2  -5   3     1551.03     1604.91     26.23 o 
  -1  -5   3     7553.67     7696.12    102.38 o 
   0  -5   3      154.11      203.37     12.52 o 
   1  -5   3     8511.11     7987.02     94.69 o 
   2  -5   3       27.82       22.06      7.97 o 
   3  -5   3     4206.62     4313.54     70.32 o 
   4  -5   3      139.07      165.62     18.19 o 
   5  -5   3     1203.08     1228.76     39.38 o 
   6  -5   3       20.21       30.41     19.00 o 
   7  -5   3      999.46     1116.84     49.87 o 
   8  -5   3        2.24       39.14     55.75 o 
 -11  -4   3       99.45       85.40     43.89 o 
 -10  -4   3      827.02      830.23     42.73 o 
  -9  -4   3      864.89      810.08     47.52 o 
  -8  -4   3     4053.31     3926.59    163.13 o 
  -7  -4   3     2416.95     2427.44     47.51 o 
  -6  -4   3     1424.33     1537.80     29.31 o 
  -5  -4   3     5567.47     5552.57     69.88 o 
  -4  -4   3     3416.75     3249.51     50.23 o 
  -3  -4   3     6818.01     7177.73    121.18 o 
  -2  -4   3     7101.22     7255.09    160.14 o 
  -1  -4   3     9153.96     9007.83    115.45 o 
   0  -4   3     2923.26     2702.80     50.80 o 
   1  -4   3    13858.54    13926.65    139.15 o 
   2  -4   3     1643.30     1624.68     30.81 o 
   3  -4   3     2744.77     2758.94     61.45 o 
   4  -4   3      597.61      617.67     24.05 o 
   5  -4   3     3304.24     3247.21     54.61 o 
   6  -4   3      340.87      274.38     21.89 o 
   7  -4   3      730.96      748.43     38.88 o 
   8  -4   3       52.35       66.51     35.53 o 
   9  -4   3      401.36      430.55     73.54 o 
 -11  -3   3       75.78       58.71     33.90 o 
 -10  -3   3     1860.70     1780.11     71.53 o 
  -9  -3   3       50.73       28.01     20.02 o 
  -8  -3   3     3263.57     3189.60     81.40 o 
  -7  -3   3      920.21      864.14     27.49 o 
  -6  -3   3     5324.12     5442.62     70.72 o 
  -5  -3   3     1748.91     1745.49     26.34 o 
  -4  -3   3     3874.59     3935.74     49.61 o 
  -3  -3   3     5142.63     5390.71     68.90 o 
  -2  -3   3     5558.14     5672.56     95.90 o 
  -1  -3   3     6034.49     6335.94     73.31 o 
   0  -3   3    11273.36    12053.79    131.60 o 
   1  -3   3     4600.94     4470.61     62.01 o 
   2  -3   3     1700.97     1820.94     25.91 o 
   3  -3   3     3559.84     3578.88     50.56 o 
   4  -3   3     2606.75     2623.67     65.91 o 
   5  -3   3     3190.36     3227.92     52.15 o 
   6  -3   3      341.11      330.32     22.60 o 
   7  -3   3      888.72      874.77     43.24 o 
   8  -3   3       91.97       93.83     22.55 o 
   9  -3   3      703.80      796.30     45.81 o 
 -11  -2   3       66.32       -6.66     32.42 o 
 -10  -2   3     1315.70     1276.31     99.04 o 
  -9  -2   3        0.31       19.02     19.53 o 
  -8  -2   3     2978.57     2832.75     66.33 o 
  -7  -2   3      163.29      180.07     18.94 o 
  -6  -2   3     9563.89     9429.26    111.38 o 
  -5  -2   3      503.37      522.86     16.18 o 
  -4  -2   3     1213.89     1073.55     20.57 o 
  -3  -2   3     2787.81     2651.58     39.92 o 
  -2  -2   3     9888.48    10368.71    191.13 o 
  -1  -2   3     1937.24     1861.84     29.51 o 
   0  -2   3    10923.75    10857.47    131.82 o 
   1  -2   3      488.04      473.04     17.65 o 
   2  -2   3    12522.44    12837.81    127.78 o 
   3  -2   3       96.92      125.41     10.25 o 
   4  -2   3     6050.53     6019.14     86.34 o 
   5  -2   3     1687.79     1626.20     33.21 o 
   6  -2   3      388.31      441.29     19.44 o 
   7  -2   3      942.75      964.21     32.37 o 
   8  -2   3      686.96      679.33     32.49 o 
   9  -2   3      455.75      442.60     32.02 o 
  10  -2   3      141.66       28.47     54.56 o 
 -11  -1   3      223.24      118.61     49.82 o 
 -10  -1   3      509.62      414.63     43.59 o 
  -9  -1   3       10.11       17.41     24.65 o 
  -8  -1   3     3541.47     3466.13     93.82 o 
  -7  -1   3       55.47       69.66     13.31 o 
  -6  -1   3     4920.70     5043.56     76.59 o 
  -5  -1   3      169.77      206.68     10.55 o 
  -4  -1   3    14277.72    14360.92    157.61 o 
  -3  -1   3     1975.12     2127.54     33.60 o 
  -2  -1   3    19318.79    19251.39    257.31 o 
  -1  -1   3      338.54      376.28     19.04 o 
   0  -1   3     1777.98     1729.84     40.75 o 
   1  -1   3     3965.01     4724.85     90.76 o 
   2  -1   3    30523.70    31900.88    378.41 o 
   3  -1   3      202.79      243.45     12.24 o 
   4  -1   3      469.37      466.91     17.82 o 
   5  -1   3     2286.01     2389.53     49.42 o 
   6  -1   3     5797.78     5726.44     78.51 o 
   7  -1   3      916.53      971.21     42.09 o 
   8  -1   3     1079.72     1034.74     36.97 o 
   9  -1   3      410.99      420.97     29.74 o 
  10  -1   3      204.02      222.82     28.09 o 
 -10   0   3      707.56      726.24    104.97 o 
  -9   0   3      212.12      231.01     26.97 o 
  -8   0   3     2186.62     2150.62     48.85 o 
  -7   0   3      203.96      218.75     15.57 o 
  -6   0   3     5047.79     4827.81     67.12 o 
  -5   0   3      432.65      500.04     16.41 o 
  -4   0   3    12624.29    12864.27    142.39 o 
  -3   0   3      332.25      395.37     14.15 o 
  -2   0   3     7588.58     7535.94    150.57 o 
  -1   0   3       50.38       83.85      7.28 o 
   0   0   3    12850.29    12757.10    222.90 o 
   1   0   3     4730.57     5957.42    110.47 o 
   2   0   3    47121.05    47065.72    642.72 o 
   3   0   3       44.14       45.09      6.80 o 
   4   0   3     5075.98     5361.07     85.09 o 
   5   0   3      420.05      445.77     16.00 o 
   6   0   3     8027.65     7855.40     99.55 o 
   7   0   3      421.64      409.69     18.84 o 
   8   0   3     1343.05     1411.67     35.23 o 
   9   0   3      940.08      940.00     37.49 o 
  10   0   3      974.63     1039.67     42.83 o 
 -10   1   3      630.81      709.49     53.25 o 
  -9   1   3      520.28      571.95     30.52 o 
  -8   1   3     1013.82     1045.69     35.51 o 
  -7   1   3      549.32      529.13     24.42 o 
  -6   1   3     4751.07     4654.24     66.03 o 
  -5   1   3     2225.10     2216.55     32.73 o 
  -4   1   3     4504.74     4341.03     51.24 o 
  -3   1   3     1224.27     1193.48     21.35 o 
  -2   1   3     9904.88     9760.04    121.11 o 
  -1   1   3     3565.40     3983.80     61.63 o 
   0   1   3    17756.38    16347.39    197.44 o 
   1   1   3     3490.51     3162.41     69.39 o 
   2   1   3     2555.69     2631.06     44.03 o 
   3   1   3      604.12      656.79     16.27 o 
   4   1   3    11387.51    11396.51    386.79 o 
   5   1   3      772.12      747.97     19.34 o 
   6   1   3     4887.07     4879.00     92.45 o 
   7   1   3       99.16      108.60     12.87 o 
   8   1   3     2563.30     2533.11     47.05 o 
   9   1   3       42.99       45.18     18.00 o 
  10   1   3     1410.74     1332.85     45.37 o 
  11   1   3       41.40       70.98     39.67 o 
 -10   2   3      140.48      201.64     58.12 o 
  -9   2   3     1211.57     1160.64     42.14 o 
  -8   2   3      690.82      743.80     32.20 o 
  -7   2   3     1614.38     1605.49     41.34 o 
  -6   2   3     1283.48     1298.22     30.54 o 
  -5   2   3     3803.82     3693.35     62.52 o 
  -4   2   3     4406.99     4426.53     53.04 o 
  -3   2   3     4298.38     4687.29     58.98 o 
  -2   2   3    12238.23    12124.07    135.10 o 
  -1   2   3     9067.68     8722.28    110.20 o 
   0   2   3      270.56      453.18     22.65 o 
   1   2   3      893.39     1041.10     20.37 o 
   2   2   3    12038.39    12338.31    131.23 o 
   3   2   3     6503.99     6772.99     70.70 o 
   4   2   3    10499.63    10957.70    165.21 o 
   5   2   3      329.95      364.47     13.10 o 
   6   2   3     8011.19     8062.79     99.48 o 
   7   2   3       40.89       35.05     10.57 o 
   8   2   3     2961.36     2916.85     50.10 o 
   9   2   3       38.92       63.03     17.40 o 
  10   2   3      850.34      962.95     45.59 o 
  11   2   3       35.35        6.06     33.90 o 
  -9   3   3      607.59      645.45     35.31 o 
  -8   3   3       70.69       63.68     20.13 o 
  -7   3   3     1485.96     1404.99     39.67 o 
  -6   3   3      713.65      709.70     24.39 o 
  -5   3   3     4107.38     4131.69     60.25 o 
  -4   3   3     1125.44     1060.18     21.00 o 
  -3   3   3     4258.58     4131.39     48.92 o 
  -2   3   3     2401.41     2335.08     32.18 o 
  -1   3   3    20972.00    21033.80    205.29 o 
   0   3   3    19617.92    18510.87    198.88 o 
   1   3   3     4379.70     4454.16     47.57 o 
   2   3   3     4844.02     4382.03     50.42 o 
   3   3   3     9710.13     9696.62     98.09 o 
   4   3   3     4298.93     4221.83     47.58 o 
   5   3   3      857.18      826.72     16.22 o 
   6   3   3     8585.76     8604.60    104.46 o 
   7   3   3     1321.08     1314.75     28.81 o 
   8   3   3     3295.93     3335.73     54.16 o 
   9   3   3      107.75      115.47     28.37 o 
  10   3   3     1572.42     1617.69    102.60 o 
  11   3   3       23.62       54.17     63.46 o 
  -9   4   3      550.33      595.93     49.99 o 
  -8   4   3       36.02       34.85     21.15 o 
  -7   4   3     1157.89     1192.57     44.34 o 
  -6   4   3      323.85      353.31     21.72 o 
  -5   4   3     3488.40     3490.32     54.43 o 
  -4   4   3       20.96       34.92      8.45 o 
  -3   4   3     1789.87     1711.15     20.58 o 
  -2   4   3     1604.14     1666.41     20.58 o 
  -1   4   3    10039.45    10209.99     95.54 o 
   0   4   3    16896.06    17006.89    154.85 o 
   1   4   3    12203.26    11985.34    120.61 o 
   2   4   3     1767.89     1966.05     47.44 o 
   3   4   3     8065.88     8376.36    104.43 o 
   4   4   3    14427.57    14970.38    165.14 o 
   5   4   3     5426.88     5688.81     63.26 o 
   6   4   3     3468.76     3470.78     43.84 o 
   7   4   3     2122.49     2134.26     37.35 o 
   8   4   3     3729.96     3759.82     76.30 o 
   9   4   3      500.62      513.86     30.61 o 
  10   4   3     1695.57     1769.89     72.95 o 
  11   4   3      153.65      135.37     39.14 o 
  -8   5   3        3.19       -8.54     21.54 o 
  -7   5   3     1201.54     1139.05     40.19 o 
  -6   5   3        6.00       16.57     15.81 o 
  -5   5   3     2449.87     2449.62     44.83 o 
  -4   5   3       42.36       55.86     11.38 o 
  -3   5   3     7253.57     7361.16     65.16 o 
  -2   5   3      646.05      618.50     12.94 o 
  -1   5   3     9973.68    10119.95     89.72 o 
   0   5   3       66.18       80.66      6.84 o 
   1   5   3    16903.91    17938.09    197.86 o 
   2   5   3     2760.36     2441.80     43.79 o 
   3   5   3     9663.79     9296.40    248.49 o 
   4   5   3     1134.42     1008.81     21.29 o 
   5   5   3     3649.59     3747.15     49.57 o 
   6   5   3     1723.96     1656.68     32.97 o 
   7   5   3     2247.28     2256.14     51.78 o 
   8   5   3     2169.04     2205.99     60.14 o 
   9   5   3     1882.23     1796.57     51.49 o 
  10   5   3      571.78      535.73     55.75 o 
  11   5   3      537.71      556.60     50.49 o 
  -8   6   3       86.52       75.42     34.20 o 
  -7   6   3      899.47      881.97     37.21 o 
  -6   6   3       64.10       59.97     19.12 o 
  -5   6   3     1990.19     1968.08     59.30 o 
  -4   6   3      107.07      134.32     14.26 o 
  -3   6   3     4717.09     4627.04     45.66 o 
  -2   6   3       26.05       23.30      6.22 o 
  -1   6   3     5909.79     5926.31     54.27 o 
   0   6   3     1184.25     1268.28     22.01 o 
   1   6   3    15375.48    15131.67    141.38 o 
   2   6   3     1752.81     1846.28     26.79 o 
   3   6   3    10373.23     9847.19    142.42 o 
   4   6   3      326.76      365.24     20.95 o 
   5   6   3     4254.35     3983.59     59.63 o 
   6   6   3     1753.42     1794.35     35.94 o 
   7   6   3     3755.36     3735.80     60.38 o 
   8   6   3      616.94      618.09     30.68 o 
   9   6   3     1482.89     1439.55     52.47 o 
  10   6   3      292.66      325.41     72.94 o 
  11   6   3      514.99      497.51     47.96 o 
  -7   7   3      356.41      440.17     42.49 o 
  -6   7   3      186.98      178.25     22.93 o 
  -5   7   3     1274.11     1415.75     46.74 o 
  -4   7   3      395.17      418.68     21.14 o 
  -3   7   3     2496.41     2620.62     36.79 o 
  -2   7   3      394.57      443.24     15.41 o 
  -1   7   3     4364.96     4373.15     43.85 o 
   0   7   3      458.91      498.17     12.78 o 
   1   7   3     7043.39     7167.20     73.12 o 
   2   7   3        1.09        4.79      5.44 o 
   3   7   3     8185.19     8205.25    123.46 o 
   4   7   3      320.76      311.96     17.08 o 
   5   7   3     9595.05     9565.18    124.60 o 
   6   7   3      293.23      276.57     24.88 o 
   7   7   3     3383.86     3348.87     59.58 o 
   8   7   3      448.66      436.48     26.86 o 
   9   7   3     1861.70     1813.19     52.06 o 
  10   7   3      600.79      598.65     34.87 o 
  11   7   3      832.96      904.56     59.93 o 
  -6   8   3      337.83      353.87     28.93 o 
  -5   8   3      436.96      471.85     30.02 o 
  -4   8   3      344.61      307.72     23.17 o 
  -3   8   3     1147.36     1200.67     30.94 o 
  -2   8   3      285.58      310.09     11.47 o 
  -1   8   3     1928.44     1968.68     26.27 o 
   0   8   3      897.31      910.36     17.84 o 
   1   8   3     3142.60     3257.42     37.08 o 
   2   8   3      217.52      240.43     17.04 o 
   3   8   3     6437.22     6270.17    100.23 o 
   4   8   3      123.68      151.72     17.87 o 
   5   8   3     4498.14     4188.76     83.47 o 
   6   8   3       68.31       82.10     12.98 o 
   7   8   3     4456.60     4372.10     93.30 o 
   8   8   3        1.31       28.41     14.02 o 
   9   8   3     1774.70     1835.35     52.77 o 
  10   8   3        1.26        3.56     21.80 o 
  11   8   3      863.12      970.70     60.45 o 
  -6   9   3      442.31      342.78     54.56 o 
  -5   9   3      158.82      156.43     27.95 o 
  -4   9   3      330.46      356.61     29.24 o 
  -3   9   3      770.71      870.78     27.02 o 
  -2   9   3     1160.21     1167.46     21.29 o 
  -1   9   3     3731.08     3852.19     42.70 o 
   0   9   3      606.87      598.26     17.60 o 
   1   9   3     1758.03     1643.72     31.78 o 
   2   9   3     1287.88     1248.13     36.18 o 
   3   9   3     3813.91     3700.24     87.14 o 
   4   9   3     1082.60     1105.05     34.18 o 
   5   9   3     2798.26     2812.36     58.30 o 
   6   9   3       14.76       -9.58     12.41 o 
   7   9   3     3901.49     3780.14     64.70 o 
   8   9   3      448.61      434.65     24.65 o 
   9   9   3     1189.91     1199.06     53.14 o 
  10   9   3       13.36      -13.79     20.63 o 
  11   9   3      887.16      810.93     56.96 o 
  -5  10   3       93.28      147.41     39.73 o 
  -4  10   3      422.68      478.49     59.30 o 
  -3  10   3       80.84       76.50     29.35 o 
  -2  10   3     1398.58     1468.21     36.15 o 
  -1  10   3      501.96      531.65     27.91 o 
   0  10   3     1458.93     1458.14     32.59 o 
   1  10   3     1130.60     1061.89     33.55 o 
   2  10   3     1769.42     1756.70     45.10 o 
   3  10   3     1569.43     1603.43     43.10 o 
   4  10   3     1265.14     1199.10     67.11 o 
   5  10   3     2488.39     2251.68     52.22 o 
   6  10   3      987.74     1021.40     35.98 o 
   7  10   3     1984.20     1971.44     44.78 o 
   8  10   3      472.22      488.14     27.73 o 
   9  10   3      906.29      933.94     42.23 o 
  10  10   3       87.60      100.92     35.81 o 
  11  10   3      697.43      799.14     57.58 o 
  -4  11   3      421.68      462.58     66.42 o 
  -2  11   3      371.91      400.21     54.56 o 
  -1  11   3      160.35      162.33     17.35 o 
   0  11   3      888.57      918.62     31.49 o 
   1  11   3      477.82      523.75     29.02 o 
   2  11   3     1147.00     1009.08     45.27 o 
   3  11   3      649.65      624.28     36.42 o 
   4  11   3     1110.66     1120.68     38.46 o 
   5  11   3      442.64      483.18     27.54 o 
   6  11   3     1145.54     1217.47     40.60 o 
   7  11   3      893.75      926.47     33.41 o 
   8  11   3      474.86      502.87     27.28 o 
   9  11   3      745.57      717.16     32.44 o 
  10  11   3      240.22      223.37     30.27 o 
  -1  12   3       17.48       35.73     22.70 o 
   0  12   3     1013.62     1101.17     36.65 o 
   1  12   3       38.77       27.72     19.48 o 
   2  12   3      779.27      798.30     43.04 o 
   3  12   3      251.05      273.07     58.12 o 
   4  12   3     1270.94     1302.43     53.13 o 
   5  12   3      264.87      271.42     30.90 o 
   6  12   3      605.46      578.67     65.24 o 
   7  12   3      481.91      399.85     30.27 o 
   8  12   3      765.45      742.29     46.74 o 
   9  12   3      345.33      364.89     27.36 o 
  10  12   3      384.49      370.73     50.48 o 
  -1  13   3        0.65      -11.58     30.53 o 
   0  13   3      656.38      677.63     32.53 o 
   1  13   3        0.62        9.56     20.91 o 
   2  13   3      707.03      783.44     48.63 o 
   3  13   3       19.36       27.46     25.49 o 
   4  13   3      935.92      990.75     51.45 o 
   5  13   3       54.23        9.11     67.01 o 
   6  13   3      862.20      815.60     56.34 o 
   7  13   3       27.96        1.39     26.80 o 
   8  13   3      791.12      847.37     41.99 o 
   9  13   3      105.83       83.82     27.70 o 
   1  14   3       54.83       42.51     24.70 o 
   2  14   3      510.66      485.79     42.67 o 
   3  14   3        5.30        9.41     77.10 o 
   4  14   3      550.36      574.93     44.07 o 
   5  14   3        2.63      -14.71     26.49 o 
   6  14   3      909.01     1054.44     75.91 o 
   7  14   3        3.49       35.06     29.69 o 
  -6 -13   4      376.37      409.17     64.64 o 
  -5 -13   4        2.49       14.00     24.84 o 
  -4 -13   4      510.43      479.67     36.28 o 
  -3 -13   4       16.90      -14.07     22.73 o 
  -2 -13   4      461.24      463.27     35.61 o 
  -8 -12   4      421.18      452.80     51.00 o 
  -7 -12   4      208.55      223.89     44.48 o 
  -6 -12   4      679.40      686.41     64.64 o 
  -5 -12   4      295.88      320.85     38.15 o 
  -4 -12   4      738.97      725.69     38.57 o 
  -3 -12   4      139.60       90.99     22.29 o 
  -2 -12   4      494.12      530.86     31.60 o 
  -1 -12   4       16.55       -7.05     19.12 o 
   0 -12   4      351.85      314.06     49.26 o 
  -9 -11   4      579.27      555.11     50.71 o 
  -8 -11   4      428.26      456.65     60.49 o 
  -7 -11   4      568.82      595.59     54.56 o 
  -6 -11   4      409.24      406.28     95.48 o 
  -5 -11   4      437.04      500.17     52.19 o 
  -4 -11   4      748.23      806.91     45.70 o 
  -3 -11   4      414.94      412.33     26.28 o 
  -2 -11   4      467.53      469.98     28.27 o 
  -1 -11   4      306.80      266.96     30.13 o 
   0 -11   4      800.89      779.48     58.10 o 
   1 -11   4       67.24       41.97     23.11 o 
   2 -11   4      248.04      245.56     30.11 o 
  -9 -10   4      775.16      868.68     55.83 o 
  -8 -10   4      324.34      320.24     51.00 o 
  -7 -10   4     1087.46      943.80     49.40 o 
  -6 -10   4      378.07      386.80     33.90 o 
  -5 -10   4      675.76      662.92     40.92 o 
  -4 -10   4      845.25      760.86     50.41 o 
  -3 -10   4     1039.02     1063.55     35.79 o 
  -2 -10   4      539.49      553.67     44.34 o 
  -1 -10   4      865.70      829.68     29.63 o 
   0 -10   4      935.83      979.47     32.48 o 
   1 -10   4      417.16      469.29     29.61 o 
   2 -10   4      396.99      371.01     29.77 o 
   3 -10   4      130.00      118.15     26.53 o 
 -10  -9   4       52.72      -14.23     54.56 o 
  -9  -9   4     1046.47     1045.75     57.53 o 
  -8  -9   4       38.89       27.90     28.20 o 
  -7  -9   4     1370.03     1276.63     50.61 o 
  -6  -9   4      243.50      211.96     27.17 o 
  -5  -9   4     1648.91     1731.50    113.86 o 
  -4  -9   4      468.63      398.04     31.03 o 
  -3  -9   4     1066.85     1060.15     52.73 o 
  -2  -9   4      485.30      503.82     22.05 o 
  -1  -9   4     1756.41     1637.93     37.14 o 
   0  -9   4      278.77      281.10     19.16 o 
   1  -9   4      895.06      862.26     42.97 o 
   2  -9   4      328.35      364.35     27.22 o 
   3  -9   4      293.79      303.88     27.96 o 
   4  -9   4      363.54      382.80     45.96 o 
 -10  -8   4       54.19       17.79     54.56 o 
  -9  -8   4      994.88     1080.38     86.58 o 
  -8  -8   4       11.04       27.79     25.62 o 
  -7  -8   4     2533.71     2590.39     69.85 o 
  -6  -8   4        0.18        6.39     29.06 o 
  -5  -8   4     3842.32     3753.81    130.32 o 
  -4  -8   4      324.31      312.52     23.27 o 
  -3  -8   4     3519.58     3372.11     60.79 o 
  -2  -8   4      176.48      135.90     14.55 o 
  -1  -8   4     3145.17     3090.58     50.50 o 
   0  -8   4       30.23       21.62     11.79 o 
   1  -8   4     1659.63     1712.48     45.52 o 
   2  -8   4      381.58      417.36     26.06 o 
   3  -8   4      808.43      832.38     34.79 o 
   4  -8   4      194.42      172.21     25.04 o 
   5  -8   4      312.19      359.67     30.90 o 
 -11  -7   4      534.17      569.32     66.42 o 
 -10  -7   4      160.44      150.30     67.61 o 
  -9  -7   4     1282.08     1331.44     46.70 o 
  -8  -7   4       80.51       96.79     34.99 o 
  -7  -7   4     4489.04     4507.01    106.73 o 
  -6  -7   4      847.44      930.16     38.80 o 
  -5  -7   4     1232.04     1240.72     39.42 o 
  -4  -7   4      809.77      805.58     40.87 o 
  -3  -7   4     6164.95     6140.36     91.31 o 
  -2  -7   4       75.52       52.96     12.61 o 
  -1  -7   4     3062.49     3058.16     48.58 o 
   0  -7   4       83.67       99.55     12.56 o 
   1  -7   4     3500.65     3435.05     53.55 o 
   2  -7   4        5.73       -4.11     13.94 o 
   3  -7   4     2575.86     2531.05     55.11 o 
   4  -7   4       87.86       93.77     21.31 o 
   5  -7   4      570.75      608.36     32.89 o 
   6  -7   4      136.67      131.08     26.76 o 
 -11  -6   4      322.91      227.73     52.19 o 
 -10  -6   4      351.28      369.57     41.89 o 
  -9  -6   4     1390.71     1331.30     74.72 o 
  -8  -6   4      947.44      975.40     35.15 o 
  -7  -6   4     2078.79     1999.97     46.41 o 
  -6  -6   4      154.43      172.88     15.43 o 
  -5  -6   4     3095.15     3268.83     63.69 o 
  -4  -6   4      992.59     1070.12     34.35 o 
  -3  -6   4     5342.93     5265.81    121.16 o 
  -2  -6   4      267.29      308.13     16.99 o 
  -1  -6   4     4558.13     4658.01     63.30 o 
   0  -6   4      122.56      138.05     11.82 o 
   1  -6   4     3979.46     3695.21     54.05 o 
   2  -6   4      165.94      175.52     16.96 o 
   3  -6   4     1738.83     1703.04     42.45 o 
   4  -6   4       77.70       28.13     19.57 o 
   5  -6   4     1471.48     1536.86     57.11 o 
   6  -6   4       14.59        9.00     20.73 o 
   7  -6   4      555.03      629.81     75.91 o 
 -11  -5   4      401.94      488.67     65.24 o 
 -10  -5   4      939.55      927.52     73.54 o 
  -9  -5   4      493.20      481.90     65.50 o 
  -8  -5   4      987.09     1017.75     34.22 o 
  -7  -5   4      516.58      535.14     33.38 o 
  -6  -5   4     1940.83     2023.79     46.22 o 
  -5  -5   4     4676.93     4581.24     81.49 o 
  -4  -5   4     3273.04     3281.21     52.95 o 
  -3  -5   4     6972.60     7083.94    242.24 o 
  -2  -5   4     1865.66     1930.48     37.66 o 
  -1  -5   4     6354.42     6138.71     76.52 o 
   0  -5   4     1969.65     1777.94     31.51 o 
   1  -5   4     5283.02     5200.44     67.84 o 
   2  -5   4       46.24       23.37      9.00 o 
   3  -5   4     3540.07     3410.26     69.34 o 
   4  -5   4        2.98       10.69     16.54 o 
   5  -5   4     2250.39     2134.91     64.01 o 
   6  -5   4       22.94       33.21     18.96 o 
   7  -5   4      629.84      692.23     35.91 o 
   8  -5   4        1.82      -51.00     51.00 o 
 -11  -4   4      205.38      190.96     52.19 o 
 -10  -4   4      866.47      964.93    128.10 o 
  -9  -4   4      337.05      303.98     32.23 o 
  -8  -4   4     1678.68     1664.35     50.74 o 
  -7  -4   4      594.40      600.05     25.03 o 
  -6  -4   4     8413.08     8320.07    102.17 o 
  -5  -4   4     1211.48     1235.17     25.55 o 
  -4  -4   4     2562.62     2528.97     36.76 o 
  -3  -4   4     8531.08     8609.43    160.57 o 
  -2  -4   4    15085.55    15249.11    325.76 o 
  -1  -4   4     3912.70     4074.77     57.94 o 
   0  -4   4     3924.68     4203.58     67.97 o 
   1  -4   4     6780.08     6611.16     80.17 o 
   2  -4   4     1886.71     1942.97     35.48 o 
   3  -4   4     3784.39     3748.30     63.10 o 
   4  -4   4      954.05      940.85     35.02 o 
   5  -4   4     1835.87     1810.10     52.18 o 
   6  -4   4      140.31      123.33     19.97 o 
   7  -4   4     1113.76     1088.29     40.24 o 
   8  -4   4       24.86       33.67     25.63 o 
 -11  -3   4        7.09      -27.45     31.63 o 
 -10  -3   4     1124.97      964.86     56.74 o 
  -9  -3   4      476.13      431.90     69.98 o 
  -8  -3   4     3413.25     3313.75     74.19 o 
  -7  -3   4      352.57      385.41     17.79 o 
  -6  -3   4     4641.41     4602.96     62.97 o 
  -5  -3   4      802.52      798.46     17.45 o 
  -4  -3   4     8646.40     8522.22     97.75 o 
  -3  -3   4      884.38      764.04     15.92 o 
  -2  -3   4    34484.13    35820.39    340.99 o 
  -1  -3   4     3840.03     3704.94     69.19 o 
   0  -3   4     7770.61     7588.73     88.00 o 
   1  -3   4    13797.04    13640.72    167.12 o 
   2  -3   4     4521.98     4218.54     49.72 o 
   3  -3   4     1480.18     1501.29     32.23 o 
   4  -3   4     1069.93     1018.65     41.43 o 
   5  -3   4     4636.97     4548.01     75.17 o 
   6  -3   4     1104.42      991.52     29.76 o 
   7  -3   4     1169.37     1082.14     41.55 o 
   8  -3   4      172.80      191.01     29.09 o 
   9  -3   4      428.68      343.97     68.79 o 
 -11  -2   4       28.99       51.06     35.05 o 
 -10  -2   4     1331.57     1148.72     87.77 o 
  -9  -2   4       15.75       17.59     24.91 o 
  -8  -2   4     3736.65     3640.08     76.86 o 
  -7  -2   4       13.86       23.27     12.00 o 
  -6  -2   4     4389.37     4367.20     60.23 o 
  -5  -2   4       37.83       45.08      9.37 o 
  -4  -2   4     8378.87     8223.32     96.00 o 
  -3  -2   4       35.01       39.51      8.39 o 
  -2  -2   4     8217.22     8083.59     91.10 o 
  -1  -2   4     3974.41     3823.26     57.01 o 
   0  -2   4    16091.41    15761.60    169.63 o 
   1  -2   4     4287.55     4739.14     65.05 o 
   2  -2   4     7871.40     8291.53     94.98 o 
   3  -2   4      254.77      231.30     22.42 o 
   4  -2   4      849.53      791.61     24.47 o 
   5  -2   4     5492.45     5471.67     84.13 o 
   6  -2   4     1877.25     1775.21     37.90 o 
   7  -2   4      565.20      553.85     24.43 o 
   8  -2   4      337.10      315.70     26.15 o 
   9  -2   4      778.39      792.33     42.98 o 
 -10  -1   4      989.81     1015.90     58.91 o 
  -9  -1   4      269.63      272.83     27.07 o 
  -8  -1   4     2330.64     2197.94     56.73 o 
  -7  -1   4      127.79      164.19     16.20 o 
  -6  -1   4     8968.71     8603.88    103.98 o 
  -5  -1   4     1226.57     1238.68     24.73 o 
  -4  -1   4    10967.54    11485.80    141.66 o 
  -3  -1   4     1876.94     1849.72     31.67 o 
  -2  -1   4    17425.06    17129.59    207.81 o 
  -1  -1   4      473.41      465.17     16.47 o 
   0  -1   4    12584.08    13234.96    178.96 o 
   1  -1   4      147.64       94.76      6.59 o 
   2  -1   4    19766.68    20319.67    242.73 o 
   3  -1   4    13939.13    14371.79    180.00 o 
   4  -1   4     1886.40     1807.50     35.83 o 
   5  -1   4     1989.59     1876.71     42.55 o 
   6  -1   4     1627.90     1667.76     35.46 o 
   7  -1   4      403.71      410.37     20.85 o 
   8  -1   4     1129.86     1125.84     33.70 o 
   9  -1   4      512.95      576.47     32.58 o 
  10  -1   4      241.25      265.09     30.07 o 
 -10   0   4      743.53      725.43     92.52 o 
  -9   0   4      675.39      625.13     35.98 o 
  -8   0   4     1610.63     1613.75     60.26 o 
  -7   0   4      522.57      566.70     35.72 o 
  -6   0   4     5604.77     5456.56     71.69 o 
  -5   0   4     1304.21     1229.71     25.32 o 
  -4   0   4    11832.99    11353.92    144.37 o 
  -3   0   4      468.90      468.22     15.00 o 
  -2   0   4    28191.78    27894.40    332.13 o 
  -1   0   4      255.74      342.14     31.44 o 
   0   0   4     6732.43     6035.54    109.91 o 
   1   0   4     2907.20     3388.16     57.16 o 
   2   0   4    32329.32    32889.52    345.13 o 
   3   0   4      898.31      928.69     21.78 o 
   4   0   4    19041.70    19222.36    237.54 o 
   5   0   4      374.40      424.28     18.49 o 
   6   0   4     5973.15     5905.06     79.72 o 
   7   0   4      388.13      401.05     19.52 o 
   8   0   4     1801.46     1797.51     40.45 o 
   9   0   4      142.23      154.58     22.51 o 
  10   0   4      475.41      501.50     33.32 o 
 -10   1   4      598.03      569.76     51.57 o 
  -9   1   4     1241.02     1263.08     72.38 o 
  -8   1   4     1390.36     1293.10     45.33 o 
  -7   1   4      662.29      592.85     28.83 o 
  -6   1   4     2662.17     2602.16     57.24 o 
  -5   1   4     2015.14     2056.47     34.08 o 
  -4   1   4    10006.00     9684.62    125.79 o 
  -3   1   4     2287.66     2386.54     38.85 o 
  -2   1   4    17330.05    16982.72    206.54 o 
  -1   1   4       86.99       71.77      7.92 o 
   0   1   4    20524.83    21306.63    257.21 o 
   1   1   4       95.93      180.26     13.00 o 
   2   1   4    11988.66    12461.81    151.49 o 
   3   1   4      623.74      721.75     18.00 o 
   4   1   4     6355.76     6628.62     90.52 o 
   5   1   4      114.00      108.47     11.22 o 
   6   1   4     8314.41     8066.93    101.34 o 
   7   1   4       79.57       63.78     12.31 o 
   8   1   4     1224.48     1231.39     32.93 o 
   9   1   4       40.02       38.89     18.37 o 
  10   1   4     1119.89     1213.85     47.08 o 
 -10   2   4      208.76      245.81     40.87 o 
  -9   2   4     1287.63     1361.25     51.97 o 
  -8   2   4      251.49      272.23     24.15 o 
  -7   2   4     1953.88     1967.44     46.57 o 
  -6   2   4     2672.94     2554.49     51.18 o 
  -5   2   4     4271.08     4094.99     52.37 o 
  -4   2   4     2452.82     2344.57     35.68 o 
  -3   2   4      462.78      433.43     14.28 o 
  -2   2   4    20484.24    20075.04    242.32 o 
  -1   2   4     7616.37     8093.42    119.15 o 
   0   2   4    16831.02    15936.25    194.82 o 
   1   2   4     1464.71     1555.32     22.99 o 
   2   2   4     8888.36     8821.92     96.84 o 
   3   2   4      259.49      272.86      8.52 o 
   4   2   4    10691.67    10747.82    107.80 o 
   5   2   4      792.46      777.56     19.65 o 
   6   2   4     4421.96     4419.03     61.48 o 
   7   2   4       65.04       64.20     11.43 o 
   8   2   4     2278.58     2346.89     48.24 o 
   9   2   4        0.11       -4.77     13.71 o 
  10   2   4      833.52      829.82     54.05 o 
  11   2   4       13.92       38.05     37.36 o 
  -9   3   4      354.74      393.71     30.85 o 
  -8   3   4       10.60      -15.71     18.32 o 
  -7   3   4     2218.58     2174.51     53.36 o 
  -6   3   4      847.03      881.19     29.87 o 
  -5   3   4     4622.10     4518.81     72.99 o 
  -4   3   4     1974.27     2088.64     31.66 o 
  -3   3   4     1991.78     1971.19     32.09 o 
  -2   3   4     6773.01     6437.45     77.50 o 
  -1   3   4    17256.64    17529.56    210.03 o 
   0   3   4     5062.05     5186.03     61.84 o 
   1   3   4     1384.39     1223.88     18.40 o 
   2   3   4     6185.92     7115.44     79.61 o 
   3   3   4     1671.78     1822.03     23.74 o 
   4   3   4     7446.16     7656.63     86.53 o 
   5   3   4      766.24      783.22     14.44 o 
   6   3   4     4442.98     4571.17     62.48 o 
   7   3   4      510.34      563.83     20.19 o 
   8   3   4     3267.27     3363.13     55.20 o 
   9   3   4      355.60      372.03     28.43 o 
  10   3   4      765.69      846.06     55.35 o 
  11   3   4        2.48        7.29     33.90 o 
  -9   4   4      652.78      733.79     95.48 o 
  -8   4   4       83.34       71.01     21.42 o 
  -7   4   4     1485.87     1489.66     42.19 o 
  -6   4   4      131.05      140.20     18.09 o 
  -5   4   4     2971.87     2911.15     55.35 o 
  -4   4   4     1546.78     1539.71     27.16 o 
  -3   4   4     6062.35     5963.51     65.29 o 
  -2   4   4     2873.99     2842.18     42.56 o 
  -1   4   4     4874.56     4756.77     48.89 o 
   0   4   4     8629.81     8890.60     84.96 o 
   1   4   4     5865.50     6204.13     65.89 o 
   2   4   4     4605.91     4213.83     55.27 o 
   3   4   4     7484.45     7479.65     71.43 o 
   4   4   4     3630.16     3722.56     39.47 o 
   5   4   4     2997.70     3221.37     36.35 o 
   6   4   4     6929.53     6858.78     85.82 o 
   7   4   4     2767.18     2700.75     50.00 o 
   8   4   4     1522.81     1517.10     46.16 o 
   9   4   4      354.49      358.09     38.55 o 
  10   4   4     1281.89     1217.04    104.38 o 
  11   4   4      201.91      267.40     40.99 o 
  -8   5   4        1.98        2.29     21.36 o 
  -7   5   4      844.25      840.56     50.85 o 
  -6   5   4       25.55       35.65     17.80 o 
  -5   5   4     2597.76     2515.02     51.95 o 
  -4   5   4        1.76       19.40     11.93 o 
  -3   5   4     6498.57     6430.71     67.20 o 
  -2   5   4      936.38     1084.84     18.55 o 
  -1   5   4     8930.84     9268.39     98.65 o 
   0   5   4     4400.62     4037.66     46.32 o 
   1   5   4     4167.88     3917.72     45.58 o 
   2   5   4     4333.45     4787.67     64.59 o 
   3   5   4     7763.37     7566.94     97.31 o 
   4   5   4      793.39      734.53     19.95 o 
   5   5   4     6866.78     6849.06     92.10 o 
   6   5   4      878.92      857.60     25.85 o 
   7   5   4     3118.77     3105.45     64.85 o 
   8   5   4     1629.44     1584.28     46.16 o 
   9   5   4      882.20      858.32     38.08 o 
  10   5   4      897.44      840.34     53.68 o 
  11   5   4      746.49      787.16     57.34 o 
  -8   6   4       66.09        4.01     31.05 o 
  -7   6   4      724.51      857.16     40.40 o 
  -6   6   4       63.76       64.02     18.74 o 
  -5   6   4     1993.92     2029.43     71.40 o 
  -4   6   4      222.26      181.27     23.45 o 
  -3   6   4     3802.52     3817.42     45.63 o 
  -2   6   4       67.11       68.70      7.30 o 
  -1   6   4     5511.87     5430.87     50.72 o 
   0   6   4      558.14      581.37     12.58 o 
   1   6   4     4696.30     4898.99     51.69 o 
   2   6   4     1319.00     1387.25     30.82 o 
   3   6   4    10176.97    10478.51    160.33 o 
   4   6   4     1535.99     1554.02     38.52 o 
   5   6   4     2527.26     2421.65     42.49 o 
   6   6   4      161.77      160.48     13.33 o 
   7   6   4     3280.54     3145.30     65.94 o 
   8   6   4      503.89      545.17     39.60 o 
   9   6   4     1970.14     1872.94     63.33 o 
  10   6   4      312.16      314.81     30.63 o 
  11   6   4      181.72      209.07     40.36 o 
  -7   7   4      369.37      420.34     36.77 o 
  -6   7   4      336.16      338.45     27.26 o 
  -5   7   4      739.50      810.44     37.93 o 
  -4   7   4       77.03       73.85     16.65 o 
  -3   7   4     3097.01     3068.24     44.14 o 
  -2   7   4      288.95      289.88     11.44 o 
  -1   7   4     3750.69     3745.54     39.06 o 
   0   7   4     1740.20     1651.85     21.84 o 
   1   7   4     9271.95     9039.86     89.47 o 
   2   7   4      128.10      132.63     13.37 o 
   3   7   4     7321.11     7216.70    203.65 o 
   4   7   4       35.33       60.83     11.98 o 
   5   7   4     3588.71     3454.72     64.39 o 
   6   7   4      195.90      196.83     15.34 o 
   7   7   4     5338.48     5217.63     78.69 o 
   8   7   4      139.77      155.75     20.67 o 
   9   7   4     1367.02     1285.01     44.90 o 
  10   7   4      574.10      504.51     33.80 o 
  11   7   4      822.41      834.00     58.18 o 
  -6   8   4      151.89      162.17     25.53 o 
  -5   8   4      469.31      542.56     30.97 o 
  -4   8   4      201.89      227.43     23.97 o 
  -3   8   4     1248.88     1366.48     37.70 o 
  -2   8   4      408.34      452.29     13.83 o 
  -1   8   4     2143.00     2178.26     28.19 o 
   0   8   4      275.18      313.04     10.72 o 
   1   8   4     2965.75     2843.22     58.96 o 
   2   8   4      370.34      372.07     19.86 o 
   3   8   4     5313.71     5221.93     87.62 o 
   4   8   4      484.24      454.59     21.89 o 
   5   8   4     5641.30     5346.50     78.79 o 
   6   8   4        5.42       16.78     11.82 o 
   7   8   4     3645.13     3538.32     65.46 o 
   8   8   4       58.78       47.10     18.20 o 
   9   8   4      966.77      908.02     40.26 o 
  10   8   4       80.65       65.87     23.84 o 
  11   8   4     1517.26     1519.13     77.10 o 
  -6   9   4      193.71      150.63     48.63 o 
  -5   9   4      316.75      408.32     39.72 o 
  -4   9   4      511.59      524.95     29.59 o 
  -3   9   4      411.65      433.92     23.30 o 
  -2   9   4      875.31      956.66     20.83 o 
  -1   9   4     3593.30     3656.87     41.46 o 
   0   9   4      723.29      775.80     20.11 o 
   1   9   4     1872.14     1969.27     32.84 o 
   2   9   4     1096.02     1046.15     33.44 o 
   3   9   4     2793.78     2739.24     76.75 o 
   4   9   4     1030.93     1040.31     49.51 o 
   5   9   4     3917.74     3822.84     78.82 o 
   6   9   4      212.91      284.13     18.87 o 
   7   9   4     2009.75     1981.55     44.11 o 
   8   9   4       15.74       21.71     14.83 o 
   9   9   4     1344.46     1414.11     63.95 o 
  10   9   4       88.87       76.67     24.03 o 
  11   9   4      837.46      836.33     43.99 o 
  -5  10   4      123.72      122.63     28.72 o 
  -4  10   4      606.69      619.45     57.80 o 
  -3  10   4      155.89      180.86     22.99 o 
  -2  10   4      726.85      697.40     27.03 o 
  -1  10   4      217.80      250.71     24.24 o 
   0  10   4     2295.37     2305.82     39.00 o 
   1  10   4      615.07      623.50     25.00 o 
   2  10   4     1651.64     1523.79     42.64 o 
   3  10   4     1553.40     1499.49     42.05 o 
   4  10   4     1688.38     1658.27     44.34 o 
   5  10   4     1305.86     1327.83     40.32 o 
   6  10   4      972.38      912.06     31.21 o 
   7  10   4     2189.38     2113.38     47.11 o 
   8  10   4      386.90      371.51     23.98 o 
   9  10   4     1024.55     1114.12     45.64 o 
  10  10   4      177.92      146.04     27.38 o 
  11  10   4      596.81      601.56     40.93 o 
  -1  11   4      168.92      135.96     21.14 o 
   0  11   4      937.62      982.46     32.62 o 
   1  11   4      252.13      251.21     23.55 o 
   2  11   4     1106.93     1210.87     40.17 o 
   3  11   4      813.99      833.48     34.88 o 
   4  11   4     1622.81     1555.05     45.12 o 
   5  11   4      374.97      390.06     28.48 o 
   6  11   4     1018.99      989.38     37.30 o 
   7  11   4      733.05      724.10     30.11 o 
   8  11   4      729.37      748.48     37.47 o 
   9  11   4      609.86      564.52     29.98 o 
  10  11   4      134.56      105.72     26.96 o 
  -1  12   4       37.27       56.97     18.70 o 
   0  12   4      888.51      890.92     40.23 o 
   1  12   4       10.86       32.09     20.11 o 
   2  12   4      741.35      779.49     43.14 o 
   3  12   4      229.13      210.36     34.40 o 
   4  12   4     1286.61     1150.60     53.97 o 
   5  12   4      412.49      410.51     28.54 o 
   6  12   4     1147.72     1240.78     43.78 o 
   7  12   4      333.68      326.10     28.06 o 
   8  12   4      612.49      644.92     31.29 o 
   9  12   4      481.86      498.35     38.18 o 
  10  12   4      312.74      327.61     34.71 o 
   0  13   4      552.29      598.82     35.76 o 
   1  13   4        1.32        0.81     20.91 o 
   2  13   4      607.58      601.24     34.38 o 
   3  13   4       20.53      -17.65     24.48 o 
   4  13   4     1003.32     1006.41     51.82 o 
   5  13   4       50.36       62.04     27.02 o 
   6  13   4      836.90      775.79     67.61 o 
   7  13   4       41.27       30.68     23.48 o 
   8  13   4      639.96      624.58     41.54 o 
   9  13   4      150.48      143.29     28.72 o 
   1  14   4       73.57       72.55     25.57 o 
   2  14   4      549.01      506.42     35.20 o 
   3  14   4       14.58       33.11     29.55 o 
   4  14   4      675.61      723.22    109.12 o 
   5  14   4        2.94       -2.35     27.52 o 
   6  14   4      609.66      543.77     44.82 o 
   7  14   4        1.18      -28.18     28.18 o 
   8  14   4      772.54      830.78     53.13 o 
  -7 -12   5      207.00      243.35     45.66 o 
  -6 -12   5      546.23      562.24     45.56 o 
  -5 -12   5      207.76      224.28     51.74 o 
  -4 -12   5      722.01      773.88     50.47 o 
  -3 -12   5      230.50      228.07     26.49 o 
  -2 -12   5      580.30      545.01     33.38 o 
  -1 -12   5       11.75        0.97     21.55 o 
   0 -12   5      307.98      317.16     35.22 o 
  -8 -11   5      209.68      253.82     53.37 o 
  -7 -11   5      510.36      494.46     42.67 o 
  -6 -11   5      293.11      273.79     35.11 o 
  -5 -11   5      712.55      792.89     42.08 o 
  -4 -11   5      591.83      541.54     33.51 o 
  -3 -11   5      402.62      384.11     36.18 o 
  -2 -11   5      489.91      507.12     32.68 o 
  -1 -11   5      190.08      170.46     29.62 o 
   0 -11   5      401.81      436.02     30.97 o 
   1 -11   5       30.91       -4.44     22.85 o 
  -9 -10   5      672.43      711.36     53.57 o 
  -8 -10   5      182.73      123.35     45.07 o 
  -7 -10   5     1135.74     1155.07     54.34 o 
  -6 -10   5      201.64      185.94     40.33 o 
  -5 -10   5     1507.78     1404.42     56.93 o 
  -4 -10   5      746.44      768.90     35.35 o 
  -3 -10   5      758.46      697.41     44.51 o 
  -2 -10   5      467.01      449.76     24.45 o 
  -1 -10   5     1137.57     1048.90     33.61 o 
   0 -10   5      452.66      367.62     23.45 o 
   1 -10   5      197.87      209.57     24.78 o 
   2 -10   5      560.74      641.45     35.98 o 
   3 -10   5      126.76      118.89     31.72 o 
 -10  -9   5       16.80       97.26     60.49 o 
  -9  -9   5     1180.35     1233.72     63.24 o 
  -8  -9   5       86.30       78.59     58.12 o 
  -7  -9   5     2107.33     1927.40     93.70 o 
  -6  -9   5       42.71       64.24     30.25 o 
  -5  -9   5     1358.86     1312.80     51.45 o 
  -4  -9   5      836.13      740.80     50.76 o 
  -3  -9   5     1193.34     1189.41     33.24 o 
  -2  -9   5      248.20      256.70     19.21 o 
  -1  -9   5     1637.02     1655.68     38.58 o 
   0  -9   5      941.64      966.17     31.07 o 
   1  -9   5      625.88      596.08     31.34 o 
   2  -9   5      411.54      429.06     29.30 o 
   3  -9   5      378.67      360.30     31.67 o 
   4  -9   5      193.44      145.56     39.73 o 
  -9  -8   5     1547.66     1672.22     69.40 o 
  -8  -8   5       70.20       86.28     29.92 o 
  -7  -8   5     2597.48     2653.29    106.75 o 
  -6  -8   5       68.97       58.40     21.28 o 
  -5  -8   5     3251.99     3234.57     71.02 o 
  -4  -8   5      144.13      131.79     20.30 o 
  -3  -8   5     4967.12     4684.02     69.09 o 
  -2  -8   5      388.32      436.06     25.22 o 
  -1  -8   5     1548.63     1504.39     37.17 o 
   0  -8   5      461.84      451.62     37.33 o 
   1  -8   5     1544.31     1549.51     73.96 o 
   2  -8   5      238.35      229.60     22.69 o 
   3  -8   5      675.20      676.86     44.51 o 
   4  -8   5      425.90      472.19     38.01 o 
   5  -8   5      284.85      308.27     45.27 o 
  -9  -7   5     1100.90     1053.10     54.98 o 
  -8  -7   5      248.72      259.40     33.59 o 
  -7  -7   5     3409.07     3597.79    273.99 o 
  -6  -7   5       54.11       71.24     18.11 o 
  -5  -7   5     3763.14     3844.32     77.19 o 
  -4  -7   5      749.14      820.07     33.75 o 
  -3  -7   5     4123.38     4003.05     59.58 o 
  -2  -7   5       42.99       49.39     12.05 o 
  -1  -7   5     3134.59     3027.88     49.42 o 
   0  -7   5        2.57        3.96     11.27 o 
   1  -7   5     2316.75     2277.54     42.77 o 
   2  -7   5       49.92       39.73     16.43 o 
   3  -7   5     1914.81     1819.05     48.11 o 
   4  -7   5      129.32      145.25     26.44 o 
   5  -7   5      687.85      642.36     41.94 o 
   6  -7   5       43.59       29.76     36.45 o 
 -10  -6   5      520.65      569.32     60.49 o 
  -9  -6   5     1211.55     1109.00     72.35 o 
  -8  -6   5     1045.52     1092.33     37.43 o 
  -7  -6   5     2816.51     2940.47     80.42 o 
  -6  -6   5      679.35      815.87     46.51 o 
  -5  -6   5     3675.08     3684.87    155.92 o 
  -4  -6   5       38.39       67.95     16.30 o 
  -3  -6   5     6022.75     5788.66    131.84 o 
  -2  -6   5       69.60       62.52     10.95 o 
  -1  -6   5     3381.30     3162.64     49.02 o 
   0  -6   5        5.89       10.29      9.86 o 
   1  -6   5     3358.58     3231.46     74.90 o 
   2  -6   5        2.36      -12.66     12.66 o 
   3  -6   5     1714.60     1702.03     44.27 o 
   4  -6   5       15.59       31.19     20.29 o 
   5  -6   5     1007.39     1095.17     47.25 o 
   6  -6   5       20.99       11.70     22.28 o 
   7  -6   5      387.47      418.77     80.65 o 
 -11  -5   5      184.91      144.70     49.82 o 
 -10  -5   5      822.60      802.98     69.98 o 
  -9  -5   5      978.12     1051.30    119.20 o 
  -8  -5   5     2038.39     2154.40     60.95 o 
  -7  -5   5     2299.83     2300.00     49.76 o 
  -6  -5   5      634.51      670.81     30.59 o 
  -5  -5   5     5644.10     5580.25     96.82 o 
  -4  -5   5     1123.06     1142.86     51.04 o 
  -3  -5   5     8947.07     8908.76    141.02 o 
  -2  -5   5     2470.58     2511.69     57.45 o 
  -1  -5   5     1988.37     1952.24     38.40 o 
   0  -5   5       35.36       42.54      9.74 o 
   1  -5   5     6125.58     5900.67     76.84 o 
   2  -5   5      283.63      288.84     19.04 o 
   3  -5   5     2500.45     2370.27     50.07 o 
   4  -5   5       12.30       -7.53     17.21 o 
   5  -5   5     2195.89     2118.99     60.02 o 
   6  -5   5       32.56       19.77     19.13 o 
   7  -5   5      641.09      656.79     36.27 o 
 -11  -4   5      107.29       91.33     47.44 o 
 -10  -4   5     1417.31     1492.69    168.43 o 
  -9  -4   5      405.45      403.95     93.70 o 
  -8  -4   5     1125.24     1138.07     41.79 o 
  -7  -4   5      695.92      715.42     28.70 o 
  -6  -4   5     3540.79     3706.24     64.01 o 
  -5  -4   5     4482.09     4299.91     65.68 o 
  -4  -4   5     2250.28     2335.26     41.62 o 
  -3  -4   5     5127.45     5192.48     65.28 o 
  -2  -4   5     1201.16     1236.90     25.07 o 
  -1  -4   5     6364.74     6090.69     75.70 o 
   0  -4   5     1869.46     1700.31     30.70 o 
   1  -4   5     4311.74     4048.72     55.81 o 
   2  -4   5     1168.35     1100.00     27.80 o 
   3  -4   5     2061.81     2107.75     56.21 o 
   4  -4   5      290.62      336.00     34.31 o 
   5  -4   5     2727.22     2495.61     83.89 o 
   6  -4   5      451.34      438.64     32.27 o 
   7  -4   5      652.67      656.29     34.92 o 
   8  -4   5        1.56       -0.20     24.27 o 
 -11  -3   5       45.40       40.68     35.88 o 
 -10  -3   5     1474.25     1373.29     66.53 o 
  -9  -3   5      303.83      310.76     36.75 o 
  -8  -3   5     2008.01     1944.97     53.46 o 
  -7  -3   5      235.55      275.05     21.34 o 
  -6  -3   5     8511.60     8481.98    104.51 o 
  -5  -3   5     1112.72     1094.41     33.13 o 
  -4  -3   5     3248.06     3342.38     46.96 o 
  -3  -3   5     1909.47     1674.55     33.15 o 
  -2  -3   5     6666.48     6679.90     72.21 o 
  -1  -3   5     3964.57     4013.47     73.63 o 
   0  -3   5     4249.22     4169.75     54.79 o 
   1  -3   5     2652.52     2832.37     41.67 o 
   2  -3   5     3437.04     3517.90     55.43 o 
   3  -3   5     2604.89     2594.50     46.96 o 
   4  -3   5     2474.93     2314.43     55.22 o 
   5  -3   5     1989.57     1983.23     53.59 o 
   6  -3   5      871.42      745.42     35.26 o 
   7  -3   5      750.28      778.16     33.62 o 
   8  -3   5      109.16      102.77     23.71 o 
   9  -3   5      468.17      510.02     73.54 o 
 -10  -2   5     1062.41      983.21     57.71 o 
  -9  -2   5        0.04       11.80     21.54 o 
  -8  -2   5     2925.10     2909.23     67.62 o 
  -7  -2   5      257.73      274.06     18.64 o 
  -6  -2   5     3598.44     3431.82     87.22 o 
  -5  -2   5      237.46      240.18     13.05 o 
  -4  -2   5     4997.57     4981.26     63.75 o 
  -3  -2   5     1514.47     1404.53     21.22 o 
  -2  -2   5     9375.94     9178.38     93.99 o 
  -1  -2   5      515.26      553.53     11.15 o 
   0  -2   5     3674.36     3986.56     51.76 o 
   1  -2   5     8380.83     8328.45     87.36 o 
   2  -2   5     9916.41     9453.25    108.31 o 
   3  -2   5      621.64      626.23     17.12 o 
   4  -2   5     2286.57     2153.15     51.87 o 
   5  -2   5      256.15      316.81     22.43 o 
   6  -2   5     2660.81     2529.00     94.92 o 
   7  -2   5      810.88      794.18     36.01 o 
   8  -2   5      457.78      480.33     31.16 o 
   9  -2   5      393.70      398.80     48.30 o 
 -10  -1   5     1139.03     1169.44     63.22 o 
  -9  -1   5      460.37      528.70     37.67 o 
  -8  -1   5     1379.55     1415.61     45.78 o 
  -7  -1   5      292.29      341.19     29.26 o 
  -6  -1   5     2243.39     2211.90     43.09 o 
  -5  -1   5        0.41       22.63      8.26 o 
  -4  -1   5     7085.94     7049.92     84.67 o 
  -3  -1   5       50.93      103.49     10.87 o 
  -2  -1   5    10248.14    10272.46    163.61 o 
  -1  -1   5     1085.07     1080.78     19.83 o 
   0  -1   5    12392.14    11410.43    209.37 o 
   1  -1   5     1303.67     1534.57     25.11 o 
   2  -1   5     6608.19     6240.53     74.80 o 
   3  -1   5     1839.61     1900.30     37.85 o 
   4  -1   5     4158.75     4069.75     64.46 o 
   5  -1   5     2082.19     2150.79     43.88 o 
   6  -1   5     1528.47     1452.07     37.88 o 
   7  -1   5      426.63      440.42     27.56 o 
   8  -1   5      832.43      811.41     30.57 o 
   9  -1   5      589.33      679.96     48.03 o 
  10  -1   5      315.55      349.24     48.93 o 
 -10   0   5      708.34      733.24     43.33 o 
  -9   0   5      720.80      721.30     38.65 o 
  -8   0   5      981.37      998.19     40.28 o 
  -7   0   5       24.67       27.43     15.95 o 
  -6   0   5     5128.05     5161.94    104.79 o 
  -5   0   5      649.36      689.66     22.85 o 
  -4   0   5     4984.48     4920.85     71.44 o 
  -3   0   5      301.85      331.81     13.94 o 
  -2   0   5     9146.74     8788.10    132.88 o 
  -1   0   5     2281.68     2248.82     51.72 o 
   0   0   5    10748.21    10922.18    133.07 o 
   1   0   5     1212.61     1427.27     26.96 o 
   2   0   5    13087.99    14044.17    153.95 o 
   3   0   5       11.40       11.54      6.00 o 
   4   0   5    20741.71    20898.74    258.41 o 
   5   0   5       58.17       51.85     11.09 o 
   6   0   5     1210.54     1230.19     34.02 o 
   7   0   5       69.00       94.77     14.37 o 
   8   0   5     1685.44     1712.82     40.81 o 
   9   0   5      242.15      243.39     22.04 o 
  10   0   5      632.09      627.27     56.84 o 
 -10   1   5      262.09      264.54     40.23 o 
  -9   1   5      363.86      412.42     32.77 o 
  -8   1   5     1546.30     1509.67     48.97 o 
  -7   1   5      468.80      509.71     28.71 o 
  -6   1   5     3359.71     3288.73     67.81 o 
  -5   1   5     1328.05     1320.77     31.31 o 
  -4   1   5     4885.57     4682.29     69.07 o 
  -3   1   5      388.01      375.39     14.98 o 
  -2   1   5    16598.90    16022.70    197.37 o 
  -1   1   5     9375.42     9782.20    145.21 o 
   0   1   5     2709.40     2589.68     41.81 o 
   1   1   5     2047.96     2245.89     36.24 o 
   2   1   5    28267.50    28665.18    302.80 o 
   3   1   5      950.71      930.10     20.93 o 
   4   1   5     6213.64     6021.49     73.58 o 
   5   1   5      139.31      160.92     13.25 o 
   6   1   5     4700.37     4763.58    100.37 o 
   7   1   5       23.54       16.85     11.31 o 
   8   1   5     2507.00     2373.34     46.99 o 
   9   1   5        4.60       -8.27     14.98 o 
  10   1   5      468.65      464.58     42.41 o 
 -10   2   5      189.94      241.56     40.99 o 
  -9   2   5      623.95      637.38     39.44 o 
  -8   2   5      337.49      353.39     31.57 o 
  -7   2   5     2813.04     2689.97     64.14 o 
  -6   2   5     1767.49     1743.33     47.12 o 
  -5   2   5     1573.32     1500.26     34.24 o 
  -4   2   5     3534.93     3519.94     56.37 o 
  -3   2   5     2802.85     2767.88     45.70 o 
  -2   2   5     6624.48     6952.31    100.15 o 
  -1   2   5     8396.01     8393.37    125.78 o 
   0   2   5    10077.86     9803.38    125.83 o 
   1   2   5     3560.72     3084.50     62.49 o 
   2   2   5     6756.97     7372.83     95.00 o 
   3   2   5     2609.82     2705.23     37.19 o 
   4   2   5     6315.73     6550.10     78.21 o 
   5   2   5      363.18      351.49     18.15 o 
   6   2   5    10573.65    10374.11    125.72 o 
   7   2   5       13.95       22.41     10.63 o 
   8   2   5     1509.56     1508.75     35.87 o 
   9   2   5       22.94       27.73     17.17 o 
  10   2   5      957.46      915.88     58.71 o 
  11   2   5        0.21      -16.46     34.20 o 
  -9   3   5      485.72      578.00     40.37 o 
  -8   3   5       20.98       27.58     22.57 o 
  -7   3   5     1072.02     1065.14     40.41 o 
  -6   3   5      598.30      638.81     26.93 o 
  -5   3   5     2994.21     2897.51     47.11 o 
  -4   3   5     1106.71     1060.02     24.96 o 
  -3   3   5     5626.71     5573.57     79.08 o 
  -2   3   5      636.74      497.68     22.77 o 
  -1   3   5     6663.01     6484.34    100.49 o 
   0   3   5     7805.23     7597.03     79.42 o 
   1   3   5    11603.73    11909.52    149.67 o 
   2   3   5     5568.26     5401.33     63.79 o 
   3   3   5     2615.07     2770.77     33.77 o 
   4   3   5     7498.39     7466.48     78.54 o 
   5   3   5     3023.56     3072.00     39.84 o 
   6   3   5     3934.73     3857.61     67.53 o 
   7   3   5      169.94      162.03     13.49 o 
   8   3   5     2008.63     2137.11     56.58 o 
   9   3   5       23.86       12.45     19.01 o 
  10   3   5     1526.57     1552.59     72.54 o 
  11   3   5       34.31        9.19     49.82 o 
  -9   4   5      441.84      434.26     53.97 o 
  -8   4   5       74.08       57.73     22.05 o 
  -7   4   5     1190.91     1143.03     38.96 o 
  -6   4   5      167.22      164.13     19.59 o 
  -5   4   5     4085.61     3882.50     82.86 o 
  -4   4   5      233.83      260.06     19.90 o 
  -3   4   5     5458.88     5116.66     67.56 o 
  -2   4   5     1893.55     1976.36     40.89 o 
  -1   4   5     4299.59     4107.66     51.32 o 
   0   4   5     1061.04      971.50     17.53 o 
   1   4   5     4929.79     4328.82     49.41 o 
   2   4   5    10015.20    10618.65    106.73 o 
   3   4   5    13534.78    13656.95    135.20 o 
   4   4   5     3335.16     3184.67     38.62 o 
   5   4   5     5130.53     5334.24     58.94 o 
   6   4   5     5010.29     5323.06     88.00 o 
   7   4   5     1321.06     1362.75     42.03 o 
   8   4   5     2814.15     2858.53     65.51 o 
   9   4   5      691.34      662.04     35.53 o 
  10   4   5      796.87      850.79     42.57 o 
  11   4   5       67.06       56.19     37.95 o 
  -8   5   5        1.21      -13.81     20.32 o 
  -7   5   5     1095.10     1042.99     43.48 o 
  -6   5   5        4.99      -15.14     15.14 o 
  -5   5   5     2750.41     2647.43     54.38 o 
  -4   5   5      158.16      191.13     14.31 o 
  -3   5   5     5863.37     5838.40     76.09 o 
  -2   5   5      236.73      234.29     10.82 o 
  -1   5   5    12386.54    12593.42    111.81 o 
   0   5   5      716.99      844.43     17.24 o 
   1   5   5     9509.96     9541.91     99.06 o 
   2   5   5     3175.43     3191.47     38.54 o 
   3   5   5    17455.13    17671.87    207.19 o 
   4   5   5      574.86      544.57     18.76 o 
   5   5   5     2740.04     2836.29     41.03 o 
   6   5   5     1955.92     1926.45     32.65 o 
   7   5   5     3659.77     3647.84     73.50 o 
   8   5   5      973.81     1050.85     39.84 o 
   9   5   5      656.79      632.96     46.31 o 
  10   5   5     1032.37     1119.23     49.59 o 
  11   5   5      468.60      494.69     84.21 o 
  -8   6   5       49.69      -11.72     30.93 o 
  -7   6   5      575.07      554.82     32.62 o 
  -6   6   5       94.06       91.26     20.77 o 
  -5   6   5     1766.76     1745.79     44.62 o 
  -4   6   5       62.54       77.63     15.40 o 
  -3   6   5     4876.56     4585.14     64.37 o 
  -2   6   5      141.21      139.54      9.31 o 
  -1   6   5     7304.67     7059.88     63.72 o 
   0   6   5      690.47      737.83     15.50 o 
   1   6   5     7278.19     6968.18     76.24 o 
   2   6   5       11.21       14.75      6.81 o 
   3   6   5     8607.06     8482.65     97.34 o 
   4   6   5     1327.81     1271.23     24.87 o 
   5   6   5     4577.63     4273.46     56.44 o 
   6   6   5      638.34      629.04     20.48 o 
   7   6   5     3961.19     3958.54     78.37 o 
   8   6   5      562.85      518.89     30.89 o 
   9   6   5      701.52      750.45     36.26 o 
  10   6   5     1154.80     1140.08     59.61 o 
  11   6   5      618.72      610.73     80.65 o 
  -7   7   5      264.23      280.86     29.92 o 
  -6   7   5      184.03      142.88     23.90 o 
  -5   7   5      837.72      887.26     38.50 o 
  -4   7   5      553.84      489.48     25.24 o 
  -3   7   5     2689.65     2873.81     47.65 o 
  -2   7   5      473.64      488.88     16.56 o 
  -1   7   5     5064.65     5082.54     49.88 o 
   0   7   5     1290.63     1381.87     21.04 o 
   1   7   5     5014.28     5115.48     55.53 o 
   2   7   5        8.09        3.10      8.52 o 
   3   7   5     6236.06     6280.90     85.64 o 
   4   7   5      236.17      244.54     12.75 o 
   5   7   5     4162.88     4071.01     63.37 o 
   6   7   5       58.04       52.53     12.37 o 
   7   7   5     3306.15     3338.72     50.28 o 
   8   7   5      196.47      181.62     21.91 o 
   9   7   5     1572.95     1582.58     54.59 o 
  10   7   5      258.90      238.83     27.96 o 
  11   7   5      800.16      855.19     59.55 o 
  -6   8   5      105.77      104.52     23.72 o 
  -5   8   5      657.04      727.64     34.30 o 
  -4   8   5      726.78      713.96     33.23 o 
  -3   8   5     1074.93     1062.33     29.66 o 
  -2   8   5      418.72      466.25     27.12 o 
  -1   8   5     2724.77     2795.85     33.46 o 
   0   8   5      888.54      830.90     20.06 o 
   1   8   5     2816.22     2740.60     43.80 o 
   2   8   5      116.43      132.17     17.12 o 
   3   8   5     5668.02     5577.64     79.43 o 
   4   8   5      332.83      324.40     19.85 o 
   5   8   5     3228.29     3207.30     54.96 o 
   6   8   5        7.85       -1.35     11.64 o 
   7   8   5     2591.93     2543.70     49.74 o 
   8   8   5        8.29       -9.89     17.54 o 
   9   8   5     2151.87     2185.17     78.65 o 
  10   8   5        1.30       -6.44     21.94 o 
  11   8   5      906.36      864.58     57.29 o 
  -6   9   5      254.69      331.62     53.37 o 
  -5   9   5      406.59      368.85     29.12 o 
  -4   9   5      732.94      737.53     33.66 o 
  -3   9   5      290.42      316.69     27.75 o 
  -2   9   5      539.24      546.03     23.96 o 
  -1   9   5     1884.89     1954.37     32.09 o 
   0   9   5     1349.63     1320.18     25.61 o 
   1   9   5     5997.15     5650.66     75.78 o 
   2   9   5      422.24      447.27     20.40 o 
   3   9   5     2771.82     2700.44     57.46 o 
   4   9   5      999.17     1003.65     33.83 o 
   5   9   5     3627.66     3453.79     79.12 o 
   6   9   5       85.14       72.57     14.69 o 
   7   9   5     2427.44     2386.55     84.74 o 
   8   9   5       19.41       31.44     15.64 o 
   9   9   5     1378.35     1217.52     45.81 o 
  10   9   5       37.65       61.44     23.82 o 
  11   9   5      925.71      890.66     45.86 o 
  -5  10   5       77.14       92.34     29.26 o 
  -4  10   5      558.80      540.27     29.43 o 
  -3  10   5      121.88      190.79     24.28 o 
  -2  10   5      604.58      722.36     31.43 o 
  -1  10   5      328.62      379.61     21.48 o 
   0  10   5     1917.65     2008.85     38.25 o 
   1  10   5      527.05      571.77     19.98 o 
   2  10   5     1202.87     1261.17     34.17 o 
   3  10   5     1608.44     1477.60     42.81 o 
   4  10   5     1379.21     1333.18     40.03 o 
   5  10   5     1798.92     1732.45     46.54 o 
   6  10   5      692.70      801.33     29.31 o 
   7  10   5     1767.32     1583.19     40.76 o 
   8  10   5      225.85      231.28     21.91 o 
   9  10   5      955.50      974.36     43.41 o 
  10  10   5      215.22      216.47     29.20 o 
  -1  11   5      192.29      208.34     21.95 o 
   0  11   5      767.51      811.49     28.93 o 
   1  11   5      109.04      144.81     18.61 o 
   2  11   5     1013.42      962.47     35.27 o 
   3  11   5     1042.62     1006.96     39.89 o 
   4  11   5     1658.87     1687.31     47.78 o 
   5  11   5      461.68      455.09     27.74 o 
   6  11   5      702.24      722.35     29.24 o 
   7  11   5      475.16      502.35     26.67 o 
   8  11   5      519.47      512.95     30.81 o 
   9  11   5      602.51      617.84     37.09 o 
  10  11   5      273.71      287.84     31.86 o 
  -1  12   5       19.61       11.02     24.73 o 
   0  12   5      612.85      620.63     32.96 o 
   1  12   5       30.59       37.86     19.94 o 
   2  12   5     1265.12     1267.15     37.95 o 
   3  12   5      174.53      168.97     25.51 o 
   4  12   5     1100.92     1113.51     41.81 o 
   5  12   5      266.61      284.03     36.47 o 
   6  12   5     1021.67      962.98     54.48 o 
   7  12   5      333.17      307.04     24.32 o 
   8  12   5      668.15      731.53     33.10 o 
   9  12   5      423.06      436.10     42.29 o 
   0  13   5      508.03      512.11     54.45 o 
   1  13   5       12.05       27.00     21.72 o 
   2  13   5      766.54      853.23     38.69 o 
   3  13   5       29.37       32.82     21.14 o 
   4  13   5      815.92      807.74     65.83 o 
   5  13   5       43.43        1.15     34.40 o 
   6  13   5      884.23      976.26     87.77 o 
   7  13   5      101.93       73.09     21.23 o 
   8  13   5      673.21      691.83     34.14 o 
   9  13   5      125.83      105.47     24.39 o 
   1  14   5       63.44       63.34     25.26 o 
   2  14   5      456.19      485.15     34.93 o 
   3  14   5       36.63       51.65     23.89 o 
   4  14   5      659.37      739.18     39.19 o 
   5  14   5        5.56        1.80     27.64 o 
   6  14   5      528.88      550.33     43.59 o 
   7  14   5       13.97        7.29     24.72 o 
  -6 -12   6      491.29      527.36     46.52 o 
  -5 -12   6      144.62      147.11     28.85 o 
  -4 -12   6      525.12      540.26     36.97 o 
  -3 -12   6      133.92      124.86     36.56 o 
  -2 -12   6      538.78      500.64     33.04 o 
  -8 -11   6      331.80      335.66     59.30 o 
  -7 -11   6      454.86      480.37     62.86 o 
  -6 -11   6      243.17      245.45     38.88 o 
  -5 -11   6      280.99      309.94     30.07 o 
  -4 -11   6      513.38      501.62     75.46 o 
  -3 -11   6      281.50      241.41     25.78 o 
  -2 -11   6      482.78      434.98     29.27 o 
  -1 -11   6      117.09      139.44     21.87 o 
   0 -11   6      324.81      306.01     30.09 o 
   1 -11   6       41.93       19.70     25.12 o 
  -9 -10   6      436.13      440.04     62.86 o 
  -8 -10   6       57.51       -1.19     42.70 o 
  -7 -10   6      507.31      546.79     62.86 o 
  -6 -10   6      187.27      231.57     25.73 o 
  -5 -10   6     1060.65     1076.67     42.08 o 
  -4 -10   6      422.80      383.13     29.40 o 
  -3 -10   6      547.45      602.07     27.89 o 
  -2 -10   6      274.37      268.31     26.48 o 
  -1 -10   6      435.57      452.06     32.99 o 
   0 -10   6      454.79      393.36     29.35 o 
   1 -10   6      302.64      285.27     29.10 o 
   2 -10   6      339.94      347.29     32.20 o 
  -9  -9   6      761.70      780.74     69.39 o 
  -8  -9   6      110.77      131.66     45.07 o 
  -7  -9   6     1123.21     1221.67     80.65 o 
  -6  -9   6       62.32       58.72     24.91 o 
  -5  -9   6     1524.06     1504.14     46.18 o 
  -4  -9   6      229.21      227.30     21.42 o 
  -3  -9   6      736.63      764.07     28.70 o 
  -2  -9   6      288.96      287.15     29.05 o 
  -1  -9   6     1282.71     1230.95     44.42 o 
   0  -9   6      376.29      326.52     26.72 o 
   1  -9   6      741.95      785.05     35.63 o 
   2  -9   6      224.11      243.96     26.80 o 
   3  -9   6      266.62      242.31     29.41 o 
   4  -9   6      133.10      156.62     43.19 o 
  -9  -8   6     1117.21     1082.90     79.47 o 
  -8  -8   6       17.38       22.18     29.34 o 
  -7  -8   6     1571.83     1742.37     91.33 o 
  -6  -8   6       13.56       -0.58     26.42 o 
  -5  -8   6     1445.15     1475.07     39.64 o 
  -4  -8   6       23.14       22.08     14.63 o 
  -3  -8   6     4050.79     3891.54     62.26 o 
  -2  -8   6      210.21      185.06     17.18 o 
  -1  -8   6     2833.88     2709.49     49.84 o 
   0  -8   6      407.13      381.49     30.08 o 
   1  -8   6     1305.91     1340.19     49.50 o 
   2  -8   6      182.88      186.66     25.47 o 
   3  -8   6      842.75      779.40     40.75 o 
   4  -8   6      213.25      179.59     31.72 o 
   5  -8   6      197.58      213.23     45.66 o 
  -9  -7   6      826.11      778.08     66.42 o 
  -8  -7   6      303.02      341.87     57.53 o 
  -7  -7   6     1558.03     1604.17     91.92 o 
  -6  -7   6        7.35       -3.67     24.96 o 
  -5  -7   6     3171.06     3201.13    190.37 o 
  -4  -7   6      854.73      862.34     44.50 o 
  -3  -7   6     2198.31     2077.51     45.02 o 
  -2  -7   6      530.31      499.18     33.08 o 
  -1  -7   6     2013.38     1918.48     41.10 o 
   0  -7   6       83.43       86.05     14.03 o 
   1  -7   6     2565.89     2491.34     47.12 o 
   2  -7   6        9.20        7.51     16.73 o 
   3  -7   6     1293.48     1267.08     42.15 o 
   4  -7   6      105.72      108.21     27.46 o 
   5  -7   6      712.06      641.04     42.85 o 
   6  -7   6       60.91       30.41     39.39 o 
  -9  -6   6      574.48      588.30     56.93 o 
  -8  -6   6      739.88      822.21    104.97 o 
  -7  -6   6     1659.01     1646.28     55.76 o 
  -6  -6   6      504.23      617.64    109.71 o 
  -5  -6   6     2975.12     2950.32     65.30 o 
  -4  -6   6      853.31      838.24     27.51 o 
  -3  -6   6     2631.81     2663.86     45.11 o 
  -2  -6   6      174.34      149.53     13.84 o 
  -1  -6   6     3529.44     3321.93     52.26 o 
   0  -6   6      404.05      398.46     18.64 o 
   1  -6   6     3901.49     3852.67     59.47 o 
   2  -6   6       47.29       22.60     15.61 o 
   3  -6   6     1262.72     1269.44     52.90 o 
   4  -6   6       11.67       38.57     21.36 o 
   5  -6   6      796.62      745.54     42.20 o 
   6  -6   6        4.74       -4.19     27.27 o 
 -10  -5   6      676.35      731.06     54.34 o 
  -9  -5   6      448.87      475.71     43.62 o 
  -8  -5   6      922.85      960.24     53.84 o 
  -7  -5   6     1313.04     1273.00     38.22 o 
  -6  -5   6     3099.39     3180.99    112.68 o 
  -5  -5   6     1332.16     1355.72     40.06 o 
  -4  -5   6     1167.96     1233.72     45.37 o 
  -3  -5   6     6269.27     6061.60     78.83 o 
  -2  -5   6     2002.71     1956.65     38.83 o 
  -1  -5   6     5179.17     5005.50     78.14 o 
   0  -5   6     1106.00     1045.51     26.59 o 
   1  -5   6     4062.04     3933.34     58.40 o 
   2  -5   6      320.35      279.19     19.89 o 
   3  -5   6     3467.39     3413.24     75.43 o 
   4  -5   6       74.01       60.83     19.95 o 
   5  -5   6     1368.93     1356.89     50.88 o 
   6  -5   6        0.89        7.70     23.89 o 
   7  -5   6      600.58      615.93     35.95 o 
 -10  -4   6      652.86      597.79     50.63 o 
  -9  -4   6      471.28      434.41     42.95 o 
  -8  -4   6     1532.77     1687.04     66.64 o 
  -7  -4   6      516.78      556.67     29.94 o 
  -6  -4   6     3186.57     3204.65     59.27 o 
  -5  -4   6     1935.33     1897.50     48.23 o 
  -4  -4   6     4750.47     4744.12     62.56 o 
  -3  -4   6     4466.79     4445.47     67.06 o 
  -2  -4   6     4800.77     4724.82     70.40 o 
  -1  -4   6     5372.14     5422.87     70.60 o 
   0  -4   6     2213.36     2168.84     39.68 o 
   1  -4   6     5601.74     5701.47     92.94 o 
   2  -4   6     2338.72     2272.65     39.75 o 
   3  -4   6     2420.41     2348.70     75.43 o 
   4  -4   6      305.50      287.24     27.07 o 
   5  -4   6     1954.50     1992.08     57.39 o 
   6  -4   6      119.15       91.84     24.86 o 
   7  -4   6      834.09      891.31     39.38 o 
   8  -4   6        2.86        2.34     36.03 o 
 -10  -3   6     1043.69     1046.96     60.92 o 
  -9  -3   6       40.72       67.33     29.65 o 
  -8  -3   6     1859.43     1853.85     53.38 o 
  -7  -3   6      220.70      212.14     18.02 o 
  -6  -3   6     4562.74     4515.72     95.70 o 
  -5  -3   6     1130.54     1132.88     26.61 o 
  -4  -3   6     9806.66    10215.65    106.22 o 
  -3  -3   6     1475.18     1482.73     23.34 o 
  -2  -3   6     6473.31     6231.53     69.24 o 
  -1  -3   6     3386.86     3271.62     46.98 o 
   0  -3   6    11193.12    11582.84    132.32 o 
   1  -3   6     3771.50     3521.83     52.63 o 
   2  -3   6     3329.64     3190.55     53.37 o 
   3  -3   6     2237.81     2273.82     64.88 o 
   4  -3   6      902.67      803.91     42.43 o 
   5  -3   6     1630.89     1631.99     63.44 o 
   6  -3   6      830.10      769.43     37.84 o 
   7  -3   6     1060.40      973.01     37.81 o 
   8  -3   6       39.94       30.63     22.83 o 
 -10  -2   6     1062.72     1039.32     61.13 o 
  -9  -2   6      152.54      157.81     25.04 o 
  -8  -2   6     1338.45     1301.92     44.84 o 
  -7  -2   6       15.46       15.97     13.42 o 
  -6  -2   6    12094.55    12019.43    159.23 o 
  -5  -2   6      177.94      197.91     14.21 o 
  -4  -2   6     8089.65     7836.27    106.85 o 
  -3  -2   6      999.06      930.27     22.19 o 
  -2  -2   6     7302.97     7046.51     80.18 o 
  -1  -2   6     1267.88     1201.38     18.75 o 
   0  -2   6     8085.09     7614.67     81.72 o 
   1  -2   6     2031.38     2040.96     32.35 o 
   2  -2   6     4392.05     4299.63     56.96 o 
   3  -2   6     2530.10     2599.92     46.90 o 
   4  -2   6     3580.32     3515.05     60.74 o 
   5  -2   6       53.61       55.02     14.51 o 
   6  -2   6      382.23      362.34     27.70 o 
   7  -2   6     1193.79     1162.15     39.77 o 
   8  -2   6      480.89      437.92     30.37 o 
   9  -2   6      386.76      359.06     46.05 o 
 -10  -1   6      571.98      525.73     38.56 o 
  -9  -1   6       86.58       89.53     24.47 o 
  -8  -1   6     2289.80     2184.26     59.01 o 
  -7  -1   6        4.45       -4.52     15.08 o 
  -6  -1   6     6016.87     5984.36     89.19 o 
  -5  -1   6      348.87      387.12     18.19 o 
  -4  -1   6     9185.63     8722.96    103.55 o 
  -3  -1   6       61.58      102.84     11.88 o 
  -2  -1   6    28946.97    29148.08    308.08 o 
  -1  -1   6     1374.22     1579.27     26.61 o 
   0  -1   6     7983.92     8154.57     95.24 o 
   1  -1   6     3344.48     3465.31     60.89 o 
   2  -1   6     7312.91     7254.19     87.08 o 
   3  -1   6      650.35      648.04     18.53 o 
   4  -1   6     5238.88     5064.37     77.32 o 
   5  -1   6     2565.29     2421.49     48.45 o 
   6  -1   6      580.72      620.59     26.71 o 
   7  -1   6     1057.03     1101.65     35.32 o 
   8  -1   6     1448.06     1367.02     38.93 o 
   9  -1   6      165.84      152.41     24.93 o 
 -10   0   6      534.17      635.31     54.97 o 
  -9   0   6      280.30      236.49     29.78 o 
  -8   0   6     2364.40     2272.85     61.02 o 
  -7   0   6      444.00      394.95     26.65 o 
  -6   0   6     1249.76     1190.82     42.11 o 
  -5   0   6      631.43      625.55     23.05 o 
  -4   0   6    11160.38    10527.93    138.38 o 
  -3   0   6     1200.20     1124.90     48.48 o 
  -2   0   6    16636.97    16235.72    236.31 o 
  -1   0   6       38.71       56.96      7.06 o 
   0   0   6    12214.76    12290.67    156.76 o 
   1   0   6     1880.90     1774.73     28.99 o 
   2   0   6     6691.64     6211.56     75.61 o 
   3   0   6      132.24      127.92     12.71 o 
   4   0   6     6132.96     5949.99    121.04 o 
   5   0   6     1549.53     1581.21     72.93 o 
   6   0   6     5526.04     5398.80     85.81 o 
   7   0   6       65.64       47.92     13.83 o 
   8   0   6     1391.97     1356.12     37.60 o 
   9   0   6      257.97      273.82     23.35 o 
  10   0   6      590.26      575.03     36.28 o 
 -10   1   6      436.15      467.02     46.88 o 
  -9   1   6      561.40      531.59     37.44 o 
  -8   1   6     1289.03     1283.75     47.00 o 
  -7   1   6     1435.48     1491.73     53.77 o 
  -6   1   6     4430.59     4297.78     77.03 o 
  -5   1   6     1383.38     1386.69     43.31 o 
  -4   1   6     4701.60     4635.17     70.19 o 
  -3   1   6     1552.74     1513.10     35.27 o 
  -2   1   6     6765.76     6591.80    105.58 o 
  -1   1   6     1947.93     2033.38     43.35 o 
   0   1   6    16906.88    16320.68    180.03 o 
   1   1   6     1079.98      913.89     22.28 o 
   2   1   6    10697.00    11603.61    130.21 o 
   3   1   6      311.75      302.76     12.33 o 
   4   1   6     6728.56     6570.28     80.84 o 
   5   1   6       49.38       47.67     11.27 o 
   6   1   6     1264.94     1202.02     34.07 o 
   7   1   6       12.50       15.17     12.13 o 
   8   1   6     1726.90     1705.89     44.39 o 
   9   1   6      102.81      107.31     19.23 o 
  10   1   6      790.43      781.60     58.69 o 
  -9   2   6      618.82      613.61     43.43 o 
  -8   2   6      462.11      501.91     33.63 o 
  -7   2   6     3189.51     3037.34     70.79 o 
  -6   2   6     2671.45     2573.16     60.36 o 
  -5   2   6     2942.79     2806.87     63.00 o 
  -4   2   6     3211.66     3060.69     52.34 o 
  -3   2   6     2249.45     2323.29     41.97 o 
  -2   2   6     6417.51     5737.04     93.72 o 
  -1   2   6     2535.37     2575.52     50.16 o 
   0   2   6    15888.08    16603.44    182.48 o 
   1   2   6     3481.00     4068.85     65.24 o 
   2   2   6    16141.35    16498.25    179.58 o 
   3   2   6      262.72      269.19     14.94 o 
   4   2   6     5395.61     5238.33     66.28 o 
   5   2   6      789.72      844.01     25.24 o 
   6   2   6     3405.24     3367.09     59.38 o 
   7   2   6       41.66       27.49     11.62 o 
   8   2   6     2603.30     2566.98     49.20 o 
   9   2   6      109.83      129.41     25.32 o 
  10   2   6      532.86      533.18     38.95 o 
  -9   3   6      601.72      634.18     50.24 o 
  -8   3   6      264.17      326.80     32.00 o 
  -7   3   6     1149.71     1092.48     46.67 o 
  -6   3   6      129.78      169.71     21.21 o 
  -5   3   6     2490.83     2317.89     46.44 o 
  -4   3   6     2856.65     2694.23     61.12 o 
  -3   3   6     4394.33     4138.35     63.76 o 
  -2   3   6     3238.63     3182.21     51.14 o 
  -1   3   6      908.26      903.43     39.79 o 
   0   3   6     3398.21     3039.02     42.37 o 
   1   3   6     8110.49     7820.46     92.67 o 
   2   3   6     9143.62     9162.48    106.27 o 
   3   3   6     3567.70     3454.48     41.35 o 
   4   3   6     1506.77     1485.36     25.99 o 
   5   3   6      231.33      222.82     11.75 o 
   6   3   6     9120.82     9345.15    115.33 o 
   7   3   6       50.85       48.61     12.12 o 
   8   3   6     1148.94     1147.03     42.81 o 
   9   3   6      112.97       86.11     23.22 o 
  10   3   6     1073.70     1178.45     50.85 o 
  11   3   6       61.83       80.06     38.58 o 
  -9   4   6      469.65      481.51     48.63 o 
  -8   4   6       47.44       37.16     24.39 o 
  -7   4   6     1248.85     1169.47     46.13 o 
  -6   4   6      247.59      309.05     25.86 o 
  -5   4   6     3323.16     3289.35     70.35 o 
  -4   4   6      606.41      611.35     23.14 o 
  -3   4   6     3803.57     3745.99     60.10 o 
  -2   4   6     1470.82     1459.38     31.13 o 
  -1   4   6     2951.00     2693.32     39.13 o 
   0   4   6     4749.24     4716.56     54.33 o 
   1   4   6     3667.20     3689.53     45.06 o 
   2   4   6     2762.86     2776.98     34.92 o 
   3   4   6     4523.38     4813.30     58.16 o 
   4   4   6     2845.20     2834.04     38.72 o 
   5   4   6     3365.44     3442.81     43.30 o 
   6   4   6     4063.91     4016.08     76.98 o 
   7   4   6     1219.70     1202.16     40.97 o 
   8   4   6     1394.98     1396.15     46.86 o 
   9   4   6      259.11      291.86     28.43 o 
  10   4   6     1283.53     1378.82     53.15 o 
  11   4   6      207.39      191.44     42.30 o 
  -8   5   6       17.21        1.63     25.10 o 
  -7   5   6     1211.62     1215.03     48.91 o 
  -6   5   6        2.74       35.26     17.30 o 
  -5   5   6     2761.62     2640.27     54.78 o 
  -4   5   6       91.37      119.50     13.68 o 
  -3   5   6     4014.24     3610.43     63.93 o 
  -2   5   6      304.81      314.05     16.10 o 
  -1   5   6     7898.60     7784.00     84.52 o 
   0   5   6      569.42      567.82     15.21 o 
   1   5   6     5025.01     5165.28     59.36 o 
   2   5   6      999.55      868.31     26.43 o 
   3   5   6     6838.16     6791.91     73.03 o 
   4   5   6     3525.90     3464.93     47.27 o 
   5   5   6     4722.67     4550.95     59.42 o 
   6   5   6      247.23      238.72     16.01 o 
   7   5   6     2943.24     2955.46     66.02 o 
   8   5   6     1410.48     1407.56     46.44 o 
   9   5   6     1059.88     1030.67     53.39 o 
  10   5   6      612.76      630.19     41.85 o 
  11   5   6      251.48      173.31     41.51 o 
  -8   6   6       78.39       65.87     37.95 o 
  -7   6   6      761.84      802.04     38.19 o 
  -6   6   6      119.44      103.22     20.56 o 
  -5   6   6     1857.88     1893.44     57.65 o 
  -4   6   6        6.62       26.18     12.19 o 
  -3   6   6     3945.68     3929.30     58.63 o 
  -2   6   6       26.57       35.87      9.07 o 
  -1   6   6     5797.19     6041.76     64.73 o 
   0   6   6       88.13       82.44      9.46 o 
   1   6   6     4490.61     4381.53     52.90 o 
   2   6   6       96.92      138.66     11.11 o 
   3   6   6     7873.63     7776.01     91.01 o 
   4   6   6      243.28      261.93     14.21 o 
   5   6   6     3723.88     3743.82     52.00 o 
   6   6   6     1033.24     1073.38     25.17 o 
   7   6   6     3518.71     3522.22     73.76 o 
   8   6   6      510.20      510.87     30.45 o 
   9   6   6     1412.41     1365.54     50.41 o 
  10   6   6      344.68      352.17     32.58 o 
  11   6   6      456.65      481.22     37.96 o 
  -7   7   6      284.67      317.34     71.76 o 
  -6   7   6      142.54       96.33     22.09 o 
  -5   7   6      723.18      726.41     32.82 o 
  -4   7   6      642.71      690.46     29.73 o 
  -3   7   6     1314.78     1338.29     31.52 o 
  -2   7   6       61.04       88.24     12.62 o 
  -1   7   6     4903.86     4740.35     51.10 o 
   0   7   6       10.30       26.61      8.30 o 
   1   7   6     3722.47     3689.59     47.54 o 
   2   7   6      722.66      748.61     22.97 o 
   3   7   6     6270.33     6077.83     75.27 o 
   4   7   6       22.24        9.87      8.88 o 
   5   7   6     4605.02     4560.84     61.40 o 
   6   7   6       78.15       66.15     11.29 o 
   7   7   6     3595.99     3539.27     61.46 o 
   8   7   6      114.85       97.10     20.52 o 
   9   7   6     1619.24     1568.56     51.35 o 
  10   7   6      115.21      133.63     27.46 o 
  11   7   6      727.80      689.37     51.50 o 
  -6   8   6      173.52      185.11     35.61 o 
  -5   8   6      520.36      565.61     34.07 o 
  -4   8   6      702.08      681.81     30.75 o 
  -3   8   6      693.04      726.90     23.26 o 
  -2   8   6      119.60      115.82     12.06 o 
  -1   8   6     2622.12     2691.52     35.38 o 
   0   8   6      486.91      549.19     22.18 o 
   1   8   6     1981.08     2073.01     37.62 o 
   2   8   6      179.69      187.09     14.65 o 
   3   8   6     2529.13     2525.84     60.93 o 
   4   8   6       95.59      112.97     12.00 o 
   5   8   6     4161.39     3969.68     56.61 o 
   6   8   6      211.82      221.40     14.93 o 
   7   8   6     2386.59     2340.99     41.66 o 
   8   8   6       18.33       12.11     18.00 o 
   9   8   6     1908.85     1886.61     57.11 o 
  10   8   6       11.13       20.16     37.46 o 
  11   8   6      520.79      478.39     38.39 o 
  -5   9   6      219.71      249.50     27.50 o 
  -4   9   6      467.04      484.79     29.45 o 
  -3   9   6      579.86      643.01     28.37 o 
  -2   9   6      476.67      525.77     19.08 o 
  -1   9   6      931.03     1026.07     26.22 o 
   0   9   6     2632.74     2770.56     45.77 o 
   1   9   6     5989.11     6101.86     81.35 o 
   2   9   6      249.58      275.69     17.83 o 
   3   9   6     3022.27     3014.20     53.28 o 
   4   9   6     1385.24     1314.90     33.04 o 
   5   9   6     1797.21     1767.15     34.88 o 
   6   9   6      313.79      333.84     20.93 o 
   7   9   6     2551.10     2415.36     43.49 o 
   8   9   6      112.18       88.90     21.94 o 
   9   9   6     1478.79     1427.78     50.90 o 
  10   9   6       43.83        7.16     24.17 o 
  11   9   6      587.12      505.78     39.48 o 
  -5  10   6       42.19       62.59     23.41 o 
  -4  10   6      344.81      410.62     31.88 o 
  -3  10   6      210.96      216.88     29.76 o 
  -2  10   6      903.43      928.31     40.37 o 
  -1  10   6      391.89      406.97     23.62 o 
   0  10   6     1307.30     1210.93     38.03 o 
   1  10   6      805.26      762.70     30.85 o 
   2  10   6     1579.35     1517.92     37.42 o 
   3  10   6     1162.33     1147.95     60.26 o 
   4  10   6     1763.59     1800.48     40.84 o 
   5  10   6     1602.79     1651.35     35.43 o 
   6  10   6      576.16      538.39     21.71 o 
   7  10   6     1484.88     1499.98     35.25 o 
   8  10   6      601.47      597.40     24.47 o 
   9  10   6     1118.03     1102.48     47.25 o 
  10  10   6      100.91      114.76     27.47 o 
  -4  11   6      324.79      209.94     53.37 o 
  -3  11   6       30.22       23.63     36.92 o 
  -2  11   6      698.23      679.70     55.34 o 
  -1  11   6      111.09      130.67     18.17 o 
   0  11   6      678.41      802.42     26.37 o 
   1  11   6      174.61      171.36     22.60 o 
   2  11   6     1368.44     1446.92     38.76 o 
   3  11   6      521.12      534.77     25.88 o 
   4  11   6      987.86      974.25     32.82 o 
   5  11   6     1087.65     1026.84     36.55 o 
   6  11   6      851.16      858.40     28.11 o 
   7  11   6      359.85      384.11     21.45 o 
   8  11   6      366.84      375.55     24.15 o 
   9  11   6      477.42      426.83     58.19 o 
  10  11   6      289.77      284.03     33.50 o 
  -1  12   6       21.03       37.50     25.96 o 
   0  12   6      562.47      578.51     27.41 o 
   1  12   6        3.92        4.17     17.54 o 
   2  12   6     1356.03     1303.97     39.47 o 
   3  12   6       82.17       58.41     20.89 o 
   4  12   6      843.23      848.02     32.41 o 
   5  12   6      228.69      234.09     27.22 o 
   6  12   6      922.48      956.55     31.30 o 
   7  12   6      389.90      351.99     22.55 o 
   8  12   6      648.35      668.07     37.92 o 
   9  12   6      250.55      241.42     30.91 o 
  -1  13   6        2.00      -13.05     39.14 o 
   0  13   6      527.14      465.62     40.23 o 
   1  13   6        0.29       22.12     22.41 o 
   2  13   6      926.08      937.40     40.94 o 
   3  13   6       43.45       43.60     22.18 o 
   4  13   6      803.19      880.46     34.74 o 
   5  13   6       30.29       20.23     18.60 o 
   6  13   6      876.80      823.62     30.90 o 
   7  13   6      124.27      104.44     19.24 o 
   8  13   6      746.52      811.39     31.48 o 
   9  13   6       71.56       78.89     21.05 o 
   1  14   6       29.17       18.80     28.47 o 
   2  14   6      453.20      516.37     35.86 o 
   3  14   6       66.76       58.79     24.40 o 
   4  14   6      605.75      569.58     36.03 o 
   5  14   6        1.72        6.69     22.54 o 
   6  14   6      703.89      707.22     38.90 o 
   7  14   6        5.98       12.25     21.09 o 
  -7 -11   7      537.61      571.70     71.17 o 
  -6 -11   7      380.00      346.36     35.51 o 
  -5 -11   7      453.12      462.56     34.51 o 
  -4 -11   7      373.05      363.22     32.13 o 
  -3 -11   7      233.02      217.46     26.29 o 
  -2 -11   7      525.57      453.92     31.24 o 
  -1 -11   7      190.81      197.74     24.36 o 
   0 -11   7      255.72      183.22     29.67 o 
  -8 -10   7       88.80       48.63     47.44 o 
  -7 -10   7      768.74      932.27     78.28 o 
  -6 -10   7      174.41      149.17     31.57 o 
  -5 -10   7      718.76      739.79     37.00 o 
  -4 -10   7      432.10      440.40     39.89 o 
  -3 -10   7      722.14      750.76     31.25 o 
  -2 -10   7      463.90      448.25     26.59 o 
  -1 -10   7      356.16      315.63     24.50 o 
   0 -10   7      326.05      322.31     29.91 o 
   1 -10   7      241.74      272.98     29.72 o 
   2 -10   7      246.50      220.98     34.42 o 
  -9  -9   7      946.67      988.01     80.65 o 
  -8  -9   7       20.74        4.74     41.51 o 
  -7  -9   7     1074.60     1031.90     80.65 o 
  -6  -9   7       85.07       77.10     42.70 o 
  -5  -9   7     1892.60     1797.28     57.69 o 
  -4  -9   7      123.50      109.14     19.86 o 
  -3  -9   7      940.35      900.60     33.79 o 
  -2  -9   7      575.03      554.16     32.10 o 
  -1  -9   7      281.25      270.80     21.99 o 
   0  -9   7      285.99      311.08     30.09 o 
   1  -9   7      606.30      635.89     36.47 o 
   2  -9   7      200.47      177.24     27.16 o 
   3  -9   7      150.80      118.84     38.94 o 
  -9  -8   7     1179.15     1054.44     80.65 o 
  -8  -8   7       35.74        7.12     41.51 o 
  -7  -8   7     1790.43     1840.81     96.07 o 
  -6  -8   7       12.99       36.87     28.72 o 
  -5  -8   7     3275.37     3397.60    110.86 o 
  -4  -8   7       28.57       22.43     15.77 o 
  -3  -8   7     1901.28     1784.15     46.59 o 
  -2  -8   7      331.14      362.20     21.58 o 
  -1  -8   7     3282.19     3117.38     56.15 o 
   0  -8   7      198.50      190.56     22.73 o 
   1  -8   7      868.20      811.97     34.62 o 
   2  -8   7      152.16      168.34     24.75 o 
   3  -8   7      410.13      397.07     37.00 o 
   4  -8   7      167.99      196.20     45.66 o 
  -9  -7   7     1180.96     1259.63     84.21 o 
  -8  -7   7       96.16       65.66     35.22 o 
  -7  -7   7     2392.83     2383.83    268.06 o 
  -6  -7   7       50.58       23.54     28.30 o 
  -5  -7   7     2472.41     2522.59     52.35 o 
  -4  -7   7        1.74      -13.51     13.51 o 
  -3  -7   7     2382.55     2394.10     45.47 o 
  -2  -7   7      296.62      265.31     18.42 o 
  -1  -7   7     3509.00     3342.52     67.48 o 
   0  -7   7      143.80      159.65     17.05 o 
   1  -7   7     1209.85     1204.47     39.50 o 
   2  -7   7       73.49       53.65     21.06 o 
   3  -7   7     1067.75     1143.52     49.05 o 
   4  -7   7       10.76      -14.15     25.32 o 
   5  -7   7      552.70      509.63     51.14 o 
  -9  -6   7     1255.57     1232.59     71.76 o 
  -8  -6   7      701.15      812.79    139.37 o 
  -7  -6   7     2153.88     2144.74     85.40 o 
  -6  -6   7      353.64      342.88     38.78 o 
  -5  -6   7     1854.26     2023.03     73.40 o 
  -4  -6   7      147.18      155.73     18.76 o 
  -3  -6   7     3451.96     3355.22     53.81 o 
  -2  -6   7       75.26       71.28     15.93 o 
  -1  -6   7     1984.32     1984.52     39.90 o 
   0  -6   7       43.19       56.80     13.42 o 
   1  -6   7     2114.08     2044.87     41.47 o 
   2  -6   7       26.67        6.00     14.77 o 
   3  -6   7     1157.16     1176.48     46.06 o 
   4  -6   7       71.86       58.90     23.56 o 
   5  -6   7      498.88      535.96     39.67 o 
   6  -6   7       14.76        9.34     35.58 o 
  -9  -5   7      736.41      689.12     91.33 o 
  -8  -5   7     1444.24     1431.19     67.14 o 
  -7  -5   7     1366.08     1476.34     65.81 o 
  -6  -5   7      976.63      992.15     54.18 o 
  -5  -5   7     3401.66     3309.31    193.33 o 
  -4  -5   7      819.74      876.02     27.48 o 
  -3  -5   7     2988.63     2944.82     47.87 o 
  -2  -5   7      211.29      215.61     14.74 o 
  -1  -5   7     3625.48     3475.94     54.06 o 
   0  -5   7     2270.30     2225.24     41.37 o 
   1  -5   7     1819.49     1802.71     56.83 o 
   2  -5   7      120.11      126.29     17.82 o 
   3  -5   7     1968.17     2012.01     57.59 o 
   4  -5   7        6.56        1.35     19.76 o 
   5  -5   7     1136.17     1177.99     59.78 o 
   6  -5   7        1.84       25.23     25.97 o 
   7  -5   7      364.73      319.31     46.04 o 
 -10  -4   7      945.78      996.61     62.69 o 
  -9  -4   7      344.09      335.19     41.24 o 
  -8  -4   7     1146.73     1132.25     44.82 o 
  -7  -4   7     1350.95     1283.42     44.51 o 
  -6  -4   7     2693.23     2766.43     64.61 o 
  -5  -4   7     1295.02     1271.20    100.22 o 
  -4  -4   7     1713.76     1860.53     45.88 o 
  -3  -4   7     3938.72     3905.89     76.51 o 
  -2  -4   7      729.86      722.14     22.08 o 
  -1  -4   7     3848.53     3838.26     55.99 o 
   0  -4   7     2597.87     2667.43     44.47 o 
   1  -4   7     2516.55     2337.68     46.62 o 
   2  -4   7      483.85      480.66     21.90 o 
   3  -4   7     3278.02     3199.07    144.21 o 
   4  -4   7      850.88      776.54     36.89 o 
   5  -4   7      904.35      823.02     40.58 o 
   6  -4   7       24.24       27.39     23.01 o 
   7  -4   7      987.19      991.33     63.17 o 
 -10  -3   7      797.14      845.12     65.83 o 
  -9  -3   7      215.27      239.15     38.12 o 
  -8  -3   7     2292.85     2296.53    100.02 o 
  -7  -3   7     1194.93     1219.88     43.04 o 
  -6  -3   7     3737.65     3601.59     83.17 o 
  -5  -3   7      425.14      493.88     49.37 o 
  -4  -3   7     3173.89     3114.26     64.89 o 
  -3  -3   7     2596.06     2552.29     39.44 o 
  -2  -3   7     3637.82     3660.17     52.30 o 
  -1  -3   7      221.30      174.47     12.32 o 
   0  -3   7     2756.48     2685.62     43.15 o 
   1  -3   7     2752.73     2718.86     49.31 o 
   2  -3   7     2824.53     2664.63     58.36 o 
   3  -3   7     1913.60     1960.83     51.53 o 
   4  -3   7     1363.53     1347.56     44.24 o 
   5  -3   7     1091.27     1086.98     41.93 o 
   6  -3   7      500.68      434.62     32.58 o 
   7  -3   7     1756.63     1636.85     63.75 o 
   8  -3   7      214.98      165.87     29.33 o 
 -10  -2   7     1147.66     1209.56     60.89 o 
  -9  -2   7        0.19        3.47     21.09 o 
  -8  -2   7     2085.11     2089.21     82.35 o 
  -7  -2   7        1.30       13.07     14.44 o 
  -6  -2   7     2320.59     2353.59     67.34 o 
  -5  -2   7      281.18      288.68     17.45 o 
  -4  -2   7     4865.06     4697.59     72.09 o 
  -3  -2   7       88.62      102.99      9.55 o 
  -2  -2   7     2997.27     2947.01     39.06 o 
  -1  -2   7     1647.17     1678.17     27.66 o 
   0  -2   7     4118.21     3916.73     69.24 o 
   1  -2   7      843.57      839.38     24.94 o 
   2  -2   7     3385.81     3365.85     56.28 o 
   3  -2   7      853.97      817.55     32.38 o 
   4  -2   7     2298.12     2163.44     54.54 o 
   5  -2   7     1005.08      961.63     38.79 o 
   6  -2   7     1070.06     1032.21     66.33 o 
   7  -2   7      234.76      294.60     29.90 o 
   8  -2   7      395.62      375.83     28.84 o 
   9  -2   7      224.35      222.76     42.89 o 
 -10  -1   7      873.54      927.63     47.92 o 
  -9  -1   7       99.04       67.85     24.68 o 
  -8  -1   7     1512.26     1499.15     50.13 o 
  -7  -1   7      594.38      592.23     26.53 o 
  -6  -1   7     2908.95     2864.51     54.07 o 
  -5  -1   7       40.31       54.26     12.67 o 
  -4  -1   7     3993.06     3909.36     93.13 o 
  -3  -1   7       14.70       35.68      9.12 o 
  -2  -1   7     5469.94     5444.80     86.63 o 
  -1  -1   7     1010.82     1021.16     22.37 o 
   0  -1   7     9694.20     9699.43    134.82 o 
   1  -1   7       19.82       61.41     12.90 o 
   2  -1   7     4325.30     4078.74     98.59 o 
   3  -1   7      661.38      677.87     20.13 o 
   4  -1   7     6671.34     6290.67     93.45 o 
   5  -1   7     1221.06     1213.55     34.64 o 
   6  -1   7      978.97      933.47     47.94 o 
   7  -1   7      538.31      508.11     32.83 o 
   8  -1   7      586.91      600.85     31.56 o 
   9  -1   7      338.22      306.19     29.70 o 
 -10   0   7      411.18      493.38     61.68 o 
  -9   0   7      153.35      196.29     33.41 o 
  -8   0   7     1361.16     1288.73     46.63 o 
  -7   0   7      683.71      681.73     33.63 o 
  -6   0   7     1754.37     1791.93     44.78 o 
  -5   0   7       22.10       39.58     12.11 o 
  -4   0   7     3856.48     3672.27     66.39 o 
  -3   0   7      430.67      469.80     19.06 o 
  -2   0   7    13283.68    12992.52    164.58 o 
  -1   0   7      536.74      582.40     17.11 o 
   0   0   7     8486.98     8560.28    131.28 o 
   1   0   7        3.71       17.31      7.13 o 
   2   0   7     8453.67     8594.89    101.81 o 
   3   0   7       80.20       89.56      9.86 o 
   4   0   7     7295.24     6916.36     99.70 o 
   5   0   7        9.86       -0.70     11.30 o 
   6   0   7     4524.85     4332.34     74.72 o 
   7   0   7      218.00      213.17     21.19 o 
   8   0   7     1666.00     1676.26     42.34 o 
   9   0   7       61.61       69.60     20.37 o 
  -9   1   7      406.24      390.91     54.12 o 
  -8   1   7      920.37      839.09     40.62 o 
  -7   1   7      563.14      591.36     32.96 o 
  -6   1   7     1199.71     1213.42     35.11 o 
  -5   1   7      182.72      211.05     16.97 o 
  -4   1   7     3936.17     3806.65     62.47 o 
  -3   1   7     3297.19     3197.22     53.76 o 
  -2   1   7     7449.15     7119.91    115.67 o 
  -1   1   7      183.88      155.47     12.21 o 
   0   1   7    16049.29    16707.15    185.98 o 
   1   1   7      928.13     1136.65     27.04 o 
   2   1   7     4550.22     4165.88     55.55 o 
   3   1   7      726.10      734.34     19.73 o 
   4   1   7     5295.72     5134.29     75.23 o 
   5   1   7       24.68       43.65     11.90 o 
   6   1   7     4532.83     4310.93     72.86 o 
   7   1   7        7.51       -4.12     12.47 o 
   8   1   7     1458.23     1397.54     46.05 o 
   9   1   7       65.77      107.97     22.45 o 
  10   1   7      587.27      545.76     57.91 o 
  -9   2   7      606.80      651.34     42.50 o 
  -8   2   7      520.06      478.40     45.19 o 
  -7   2   7     1234.29     1165.66     43.73 o 
  -6   2   7      452.16      429.70     27.07 o 
  -5   2   7     4342.43     4224.11     85.04 o 
  -4   2   7     2603.08     2491.03     48.28 o 
  -3   2   7     3209.13     2879.42     50.15 o 
  -2   2   7     1690.68     1717.88     41.57 o 
  -1   2   7     2508.37     2514.08     38.37 o 
   0   2   7    14521.06    14083.15    158.94 o 
   1   2   7    12767.92    12453.23    238.48 o 
   2   2   7     7817.60     7741.75     91.69 o 
   3   2   7      268.92      302.76     12.72 o 
   4   2   7     4871.95     5028.39     65.67 o 
   5   2   7      264.70      242.14     17.24 o 
   6   2   7     2366.98     2320.74     62.53 o 
   7   2   7      290.56      293.64     18.04 o 
   8   2   7     1547.58     1576.82     43.92 o 
   9   2   7        3.37       -6.22     21.63 o 
  10   2   7      935.51     1021.58     50.38 o 
  -9   3   7      513.80      556.26     49.64 o 
  -8   3   7      172.06      208.75     35.22 o 
  -7   3   7     1018.54      958.25     42.03 o 
  -6   3   7      209.49      224.59     24.17 o 
  -5   3   7     2269.03     2126.37     45.72 o 
  -4   3   7     1005.95     1023.76     30.00 o 
  -3   3   7     2809.92     2718.30     48.79 o 
  -2   3   7     2263.66     2211.11     48.22 o 
  -1   3   7     9580.80     9441.19    110.29 o 
   0   3   7     1260.51     1135.55     23.87 o 
   1   3   7    10023.87    10120.31    118.08 o 
   2   3   7    11870.06    12061.89    135.31 o 
   3   3   7     1953.29     2077.43     32.99 o 
   4   3   7     5449.66     5410.68     69.12 o 
   5   3   7     1827.78     1852.96     38.91 o 
   6   3   7     2676.60     2776.75     52.55 o 
   7   3   7      341.34      381.21     27.14 o 
   8   3   7     2007.24     2036.89     58.49 o 
   9   3   7      216.44      208.52     28.01 o 
  10   3   7      559.02      563.96     40.22 o 
  -8   4   7        3.61        3.06     36.18 o 
  -7   4   7     1163.26     1075.69     44.78 o 
  -6   4   7      183.27      181.20     27.18 o 
  -5   4   7     1684.83     1735.84     41.86 o 
  -4   4   7      742.88      739.50     28.25 o 
  -3   4   7     4952.22     4852.24     74.84 o 
  -2   4   7      588.17      579.99     21.58 o 
  -1   4   7     5811.48     5679.49     80.47 o 
   0   4   7     2319.08     2435.64     58.06 o 
   1   4   7     3610.75     3532.68     50.31 o 
   2   4   7     5501.33     5071.01     74.79 o 
   3   4   7     4784.92     4510.35     52.64 o 
   4   4   7     4441.04     4555.56     53.84 o 
   5   4   7     3057.47     3104.63     40.94 o 
   6   4   7     5134.58     5095.12    116.62 o 
   7   4   7     1020.65     1034.78     39.83 o 
   8   4   7     1611.19     1762.87     64.10 o 
   9   4   7      425.42      481.84     46.48 o 
  10   4   7      701.59      660.18     41.36 o 
  -8   5   7       33.30       -5.85     31.24 o 
  -7   5   7      839.83      835.34     43.32 o 
  -6   5   7        0.03       21.28     19.18 o 
  -5   5   7     1812.11     1608.34     76.88 o 
  -4   5   7       34.75       28.85     14.43 o 
  -3   5   7     4407.11     4293.24     69.46 o 
  -2   5   7       92.60      124.16     13.51 o 
  -1   5   7     5655.93     5760.84     73.91 o 
   0   5   7     1619.93     1567.41     35.76 o 
   1   5   7     9609.14     9305.48     99.77 o 
   2   5   7      198.46      269.08     19.34 o 
   3   5   7     7136.03     7351.66     79.38 o 
   4   5   7     3199.89     3113.15     44.82 o 
   5   5   7     5600.19     5506.01     70.09 o 
   6   5   7     1189.94     1217.34     40.11 o 
   7   5   7     1149.46     1184.79     42.01 o 
   8   5   7      371.50      371.12     31.90 o 
   9   5   7      552.27      529.69     35.09 o 
  10   5   7      708.53      700.53     48.75 o 
  11   5   7      243.96      212.09     40.31 o 
  -7   6   7      673.29      647.96     94.30 o 
  -6   6   7       87.96       76.92     24.12 o 
  -5   6   7     1733.80     1757.36     53.65 o 
  -4   6   7      189.20      168.08     18.24 o 
  -3   6   7     3028.52     2971.55     55.05 o 
  -2   6   7       51.17       51.16     12.91 o 
  -1   6   7     8413.21     7842.22     87.42 o 
   0   6   7       11.63       28.24      8.11 o 
   1   6   7     5304.17     5331.77     63.17 o 
   2   6   7       27.99       28.96      8.05 o 
   3   6   7     7446.71     7360.19     87.75 o 
   4   6   7      923.52      911.39     22.64 o 
   5   6   7     5670.30     5841.01     74.26 o 
   6   6   7      198.32      199.07     13.73 o 
   7   6   7     1849.73     1941.75     53.25 o 
   8   6   7      832.60      824.56     38.24 o 
   9   6   7     1483.68     1510.96     80.49 o 
  10   6   7      149.32      132.72     27.83 o 
  11   6   7      171.03      205.17     34.83 o 
  -7   7   7      359.12      372.44     45.76 o 
  -6   7   7      188.44      162.73     28.72 o 
  -5   7   7      675.76      713.90     32.62 o 
  -4   7   7      265.62      222.72     21.55 o 
  -3   7   7     1832.27     1735.82     37.06 o 
  -2   7   7       83.34       68.00     11.66 o 
  -1   7   7     5534.26     5679.26     63.84 o 
   0   7   7      633.08      691.83     19.68 o 
   1   7   7     4394.34     4272.12     59.80 o 
   2   7   7      521.53      535.06     18.49 o 
   3   7   7     6494.14     6206.40     77.38 o 
   4   7   7        0.92       -8.71      8.71 o 
   5   7   7     3285.15     3220.85     48.64 o 
   6   7   7      142.85      162.34     13.84 o 
   7   7   7     3041.02     3062.55     91.40 o 
   8   7   7      236.78      234.09     26.00 o 
   9   7   7     1630.26     1659.73     55.10 o 
  10   7   7       36.58       28.40     24.85 o 
  11   7   7      377.45      420.66     52.18 o 
  -6   8   7      267.82      309.75     30.20 o 
  -5   8   7      535.53      563.45     32.47 o 
  -4   8   7      155.65      139.48     21.23 o 
  -3   8   7     1388.69     1471.75     38.52 o 
  -2   8   7      836.48      852.65     22.67 o 
  -1   8   7     1928.43     1992.19     35.71 o 
   0   8   7      169.34      142.33     13.74 o 
   1   8   7     3800.56     3689.96     55.33 o 
   2   8   7       45.85       60.52     12.29 o 
   3   8   7     1444.43     1423.65     29.72 o 
   4   8   7      165.34      220.58     18.97 o 
   5   8   7     3560.52     3571.50     53.35 o 
   6   8   7       16.69       20.58     12.85 o 
   7   8   7     2828.41     2862.54     47.92 o 
   8   8   7        3.29       -6.55     18.87 o 
   9   8   7      890.23      806.70     40.12 o 
  10   8   7       37.91        6.23     32.36 o 
  11   8   7      795.24      809.32     61.88 o 
  -5   9   7      180.25      189.76     31.33 o 
  -4   9   7      597.97      604.82     29.55 o 
  -3   9   7      762.89      794.96     27.40 o 
  -2   9   7     1018.03      976.49     30.65 o 
  -1   9   7      617.11      580.24     23.98 o 
   0   9   7      763.85      747.47     23.12 o 
   1   9   7     3014.50     2945.72     49.68 o 
   2   9   7      803.58      787.76     34.75 o 
   3   9   7     3500.22     3398.44     58.66 o 
   4   9   7      323.27      331.25     17.21 o 
   5   9   7     2498.26     2436.67     42.68 o 
   6   9   7      526.72      581.80     31.37 o 
   7   9   7     1702.13     1649.89     36.49 o 
   8   9   7       13.22        1.81     20.29 o 
   9   9   7     1268.35     1238.71     64.40 o 
  10   9   7        3.96      -23.26     23.26 o 
  -4  10   7      470.51      507.98     41.15 o 
  -3  10   7      249.30      311.35     33.13 o 
  -2  10   7      875.42      913.82     31.45 o 
  -1  10   7      335.57      369.66     22.24 o 
   0  10   7     1235.40     1234.79     30.17 o 
   1  10   7      727.90      781.12     44.09 o 
   2  10   7     1666.86     1653.20     58.38 o 
   3  10   7      853.76      900.48     30.87 o 
   4  10   7      834.35      898.90     27.54 o 
   5  10   7     1263.96     1229.03     31.32 o 
   6  10   7      837.87      904.76     29.51 o 
   7  10   7      939.39      926.73     32.38 o 
   8  10   7      510.35      570.81     28.60 o 
   9  10   7     1312.89     1340.34     55.09 o 
  10  10   7      175.26      169.61     29.58 o 
  -3  11   7       74.12       89.64     29.99 o 
  -2  11   7      661.53      761.42     30.70 o 
  -1  11   7       43.46       29.31     16.70 o 
   0  11   7      976.96      938.94     28.79 o 
   1  11   7      471.72      399.19     21.89 o 
   2  11   7      991.66      965.49     33.57 o 
   3  11   7      358.81      357.77     23.07 o 
   4  11   7      815.10      846.02     31.81 o 
   5  11   7     1071.57     1034.43     30.36 o 
   6  11   7      921.38      888.72     29.23 o 
   7  11   7      467.64      506.38     23.95 o 
   8  11   7      544.87      576.64     26.18 o 
   9  11   7      353.44      323.63     32.68 o 
  10  11   7      162.98      146.14     30.17 o 
  -2  12   7      631.25      794.22    151.82 o 
  -1  12   7       16.60       12.92     20.52 o 
   0  12   7      490.87      493.40     38.35 o 
   1  12   7       23.85       39.77     18.93 o 
   2  12   7      822.27      940.90     35.29 o 
   3  12   7       68.86       77.75     18.99 o 
   4  12   7      847.66      826.54     35.44 o 
   5  12   7      320.08      284.21     25.13 o 
   6  12   7      799.33      748.25     28.21 o 
   7  12   7      252.63      261.87     24.05 o 
   8  12   7      487.57      542.33     31.82 o 
   9  12   7      179.23      192.17     30.49 o 
  -1  13   7       10.10       17.10     34.40 o 
   0  13   7      418.06      415.01     43.29 o 
   1  13   7        3.64        4.38     20.83 o 
   2  13   7      872.83      966.14     37.87 o 
   3  13   7       35.79        7.71     19.24 o 
   4  13   7      780.15      843.90     34.82 o 
   5  13   7       59.78       50.50     19.40 o 
   6  13   7      748.71      790.91     30.54 o 
   7  13   7       57.72       37.83     18.36 o 
   8  13   7      471.46      467.65     27.01 o 
   1  14   7       24.43        4.56     29.76 o 
   2  14   7      482.31      513.48     66.56 o 
   3  14   7       58.19       33.58     33.46 o 
   4  14   7      559.91      647.33     78.21 o 
   5  14   7       11.13      -11.98     20.05 o 
   6  14   7      657.40      645.21     42.22 o 
   7  14   7        0.63      -15.91     18.93 o 
  -5 -11   8      315.81      332.17     33.57 o 
  -4 -11   8      191.16      203.13     40.05 o 
  -3 -11   8      194.18      210.73     26.92 o 
  -2 -11   8      272.97      279.90     26.83 o 
  -7 -10   8      338.22      389.04     64.05 o 
  -6 -10   8      158.83      141.14     52.19 o 
  -5 -10   8      599.35      628.85     36.37 o 
  -4 -10   8      148.22      134.19     23.53 o 
  -3 -10   8      467.60      436.23     27.43 o 
  -2 -10   8      453.46      441.37     27.55 o 
  -1 -10   8      355.32      376.68     31.62 o 
   0 -10   8       99.19       36.09     26.54 o 
   1 -10   8      229.52      251.90     35.17 o 
  -8  -9   8       82.61      141.14     53.37 o 
  -7  -9   8      723.35      741.31     74.72 o 
  -6  -9   8       46.43       -3.56     42.70 o 
  -5  -9   8      831.66      872.32     35.91 o 
  -4  -9   8      101.80      107.66     20.68 o 
  -3  -9   8      799.05      748.31     30.75 o 
  -2  -9   8      409.64      375.10     24.92 o 
  -1  -9   8      383.77      357.73     25.21 o 
   0  -9   8      178.28      182.74     25.62 o 
   1  -9   8      316.18      252.04     28.57 o 
   2  -9   8      269.25      303.10     31.80 o 
  -9  -8   8      631.20      709.28     74.72 o 
  -8  -8   8       78.39       64.05     46.26 o 
  -7  -8   8      822.01      938.10    147.08 o 
  -6  -8   8        3.94       21.58     31.05 o 
  -5  -8   8     1420.74     1518.71     80.92 o 
  -4  -8   8       28.13       21.64     17.71 o 
  -3  -8   8     1573.26     1508.01     39.12 o 
  -2  -8   8       13.78       14.88     15.89 o 
  -1  -8   8     1929.76     1944.15     49.06 o 
   0  -8   8      352.48      353.63     23.80 o 
   1  -8   8      969.67     1023.12     60.47 o 
   2  -8   8      108.76      157.04     25.03 o 
   3  -8   8      386.54      329.14     36.36 o 
   4  -8   8      104.50      109.10     40.23 o 
  -9  -7   8      513.03      570.51     66.42 o 
  -8  -7   8      291.33      271.29     53.97 o 
  -7  -7   8      769.40      813.34     57.19 o 
  -6  -7   8      144.34      144.92     35.32 o 
  -5  -7   8     2594.49     2766.33    204.01 o 
  -4  -7   8       55.49       69.21     18.32 o 
  -3  -7   8     2072.14     2037.50     43.12 o 
  -2  -7   8      334.84      319.49     20.79 o 
  -1  -7   8     2447.54     2329.79     59.63 o 
   0  -7   8       80.18       97.93     16.97 o 
   1  -7   8     1023.65      988.11     49.48 o 
   2  -7   8       45.08       64.40     21.49 o 
   3  -7   8      750.36      834.55     44.84 o 
   4  -7   8       28.72       38.68     28.33 o 
   5  -7   8      493.30      494.31     60.49 o 
  -9  -6   8      476.22      524.05    109.71 o 
  -8  -6   8      202.47      324.64     45.19 o 
  -7  -6   8     1067.86     1054.85     62.31 o 
  -6  -6   8      794.27      985.32     58.30 o 
  -5  -6   8     1402.55     1567.23     91.33 o 
  -4  -6   8      368.43      391.71     22.34 o 
  -3  -6   8     2630.60     2584.60     53.03 o 
  -2  -6   8      381.97      339.72     21.04 o 
  -1  -6   8     4413.20     4221.96     65.75 o 
   0  -6   8       13.01       10.53     13.72 o 
   1  -6   8     1374.42     1364.87     35.21 o 
   2  -6   8       21.23       20.46     18.09 o 
   3  -6   8     1940.32     1913.67     60.81 o 
   4  -6   8       10.76      -18.82     22.83 o 
   5  -6   8      318.09      335.92     36.18 o 
   6  -6   8       16.58      -15.53     35.80 o 
 -10  -5   8      368.28      429.37     96.07 o 
  -9  -5   8      407.54      480.37     91.33 o 
  -8  -5   8     1066.10     1187.59     65.17 o 
  -7  -5   8      549.98      671.31     51.01 o 
  -6  -5   8     1207.78     1230.70     63.16 o 
  -5  -5   8      836.36      833.60     97.26 o 
  -4  -5   8     1816.15     1828.18     59.23 o 
  -3  -5   8     3117.36     3110.57     63.27 o 
  -2  -5   8     1136.09     1086.20     28.98 o 
  -1  -5   8     3009.49     2908.32     49.83 o 
   0  -5   8      221.19      263.22     17.15 o 
   1  -5   8     2578.33     2535.37     47.19 o 
   2  -5   8      166.81      140.83     35.02 o 
   3  -5   8     2111.91     2054.53     60.24 o 
   4  -5   8       14.84       15.31     21.76 o 
   5  -5   8      730.92      815.40     49.07 o 
   6  -5   8       12.31      -11.13     25.75 o 
 -10  -4   8      721.65      808.65     60.52 o 
  -9  -4   8       72.40       80.21     34.02 o 
  -8  -4   8     1797.73     1814.64     82.43 o 
  -7  -4   8      544.21      579.04     46.48 o 
  -6  -4   8     1178.59     1248.49     97.26 o 
  -5  -4   8     1130.85     1227.15    104.97 o 
  -4  -4   8     4373.89     4487.34    116.71 o 
  -3  -4   8     2445.27     2325.39     55.31 o 
  -2  -4   8     1782.97     1770.21     63.51 o 
  -1  -4   8     2579.10     2544.28     50.16 o 
   0  -4   8     4238.60     3985.48     60.22 o 
   1  -4   8     4613.97     4703.61     76.75 o 
   2  -4   8      813.14      730.64     34.30 o 
   3  -4   8     2036.30     2036.92     56.48 o 
   4  -4   8      160.51      128.78     23.48 o 
   5  -4   8      884.83      928.86     43.37 o 
   6  -4   8      115.82      115.25     28.46 o 
   7  -4   8      460.65      466.39     40.57 o 
 -10  -3   8      858.66      918.04     79.47 o 
  -9  -3   8        3.55        8.51     31.74 o 
  -8  -3   8     1505.99     1557.69     53.06 o 
  -7  -3   8      264.99      282.74     37.36 o 
  -6  -3   8     3770.08     3806.55     80.66 o 
  -5  -3   8      858.76      846.42     35.29 o 
  -4  -3   8     5430.59     5166.28    126.72 o 
  -3  -3   8     2180.71     2257.37     44.41 o 
  -2  -3   8     3967.16     4041.19     86.48 o 
  -1  -3   8     2693.33     2665.37     44.34 o 
   0  -3   8     7675.94     7401.27    107.57 o 
   1  -3   8     1820.14     1699.47     39.23 o 
   2  -3   8     1813.52     1772.95     40.19 o 
   3  -3   8     2911.76     2864.66     83.09 o 
   4  -3   8     1828.90     1736.85     60.57 o 
   5  -3   8      804.36      804.76     39.42 o 
   6  -3   8      340.48      334.68     31.64 o 
   7  -3   8      653.86      666.04     42.23 o 
   8  -3   8      156.38      209.02     43.52 o 
 -10  -2   8      679.98      677.26     72.35 o 
  -9  -2   8        0.76       14.90     31.97 o 
  -8  -2   8     1912.13     1965.48     58.24 o 
  -7  -2   8       92.68       89.90     17.76 o 
  -6  -2   8     2997.26     2897.65     56.35 o 
  -5  -2   8      566.20      567.44     24.29 o 
  -4  -2   8     9381.46     9375.38    129.70 o 
  -3  -2   8      339.25      358.17     24.07 o 
  -2  -2   8     8074.28     8082.31     81.94 o 
  -1  -2   8     1250.66     1287.68     41.94 o 
   0  -2   8     2094.74     2127.69     42.65 o 
   1  -2   8     1037.02      941.74     28.02 o 
   2  -2   8     3290.49     3050.54     54.53 o 
   3  -2   8     1749.40     1717.15     46.82 o 
   4  -2   8     2711.01     2602.93     67.53 o 
   5  -2   8      909.11      838.78     37.65 o 
   6  -2   8      287.83      332.49     28.98 o 
   7  -2   8      221.42      220.41     29.60 o 
   8  -2   8      213.67      183.52     26.74 o 
 -10  -1   8      565.55      565.31     49.06 o 
  -9  -1   8      115.41       96.83     26.88 o 
  -8  -1   8     1522.43     1577.38     89.71 o 
  -7  -1   8      384.39      375.31     23.54 o 
  -6  -1   8     2303.14     2262.46     49.16 o 
  -5  -1   8      447.09      464.95     38.35 o 
  -4  -1   8    10388.77     9893.75    135.22 o 
  -3  -1   8      153.17      176.73     13.95 o 
  -2  -1   8     7835.85     8041.80    114.36 o 
  -1  -1   8      630.95      633.66     16.93 o 
   0  -1   8    10381.19    10416.01    122.00 o 
   1  -1   8      793.03      893.68     22.80 o 
   2  -1   8     4043.32     3910.16     55.65 o 
   3  -1   8      302.81      296.25     17.33 o 
   4  -1   8     2004.89     1942.66     51.09 o 
   5  -1   8      908.89      985.55     38.31 o 
   6  -1   8     1876.61     1768.78     53.64 o 
   7  -1   8      695.34      669.37     58.81 o 
   8  -1   8      122.69      162.53     24.24 o 
   9  -1   8      257.77      247.96     29.19 o 
  -9   0   8      328.35      283.27     31.96 o 
  -8   0   8      928.18      909.84     60.13 o 
  -7   0   8      756.81      726.95     35.97 o 
  -6   0   8     4626.06     4456.89     75.69 o 
  -5   0   8      127.42      159.67     16.38 o 
  -4   0   8     4254.26     4099.70     67.62 o 
  -3   0   8      676.27      740.94     35.10 o 
  -2   0   8     8181.73     7872.02    108.03 o 
  -1   0   8      315.39      364.14     15.02 o 
   0   0   8    14168.33    14734.14    200.06 o 
   1   0   8      414.81      484.16     17.39 o 
   2   0   8     1964.13     1906.45     34.03 o 
   3   0   8      602.66      577.54     19.87 o 
   4   0   8     5614.83     5261.14     82.20 o 
   5   0   8       20.72       26.79     13.18 o 
   6   0   8     2652.91     2378.80     52.48 o 
   7   0   8      177.25      197.06     21.63 o 
   8   0   8     1065.08     1029.01     38.67 o 
   9   0   8      205.91      244.18     29.91 o 
  -9   1   8      333.85      347.88     35.28 o 
  -8   1   8     1090.85     1082.82     46.24 o 
  -7   1   8      775.31      750.73     37.09 o 
  -6   1   8     3600.36     3463.01     64.05 o 
  -5   1   8      985.43      946.32     30.81 o 
  -4   1   8     6084.31     5770.37     87.44 o 
  -3   1   8      832.50      798.02     26.16 o 
  -2   1   8     9579.53     9378.09    162.23 o 
  -1   1   8      459.33      497.15     28.57 o 
   0   1   8     6458.26     6336.04     80.44 o 
   1   1   8      423.41      443.53     15.56 o 
   2   1   8     5614.71     5454.69     70.72 o 
   3   1   8       29.42       28.74      9.18 o 
   4   1   8     6392.40     6282.24     93.26 o 
   5   1   8      119.40       94.85     17.29 o 
   6   1   8     1749.83     1746.50     54.78 o 
   7   1   8        7.18       -7.79     15.40 o 
   8   1   8     1588.94     1556.58     40.90 o 
   9   1   8        5.01        3.14     45.39 o 
  -9   2   8      442.01      435.09     46.41 o 
  -8   2   8      751.55      769.60     42.23 o 
  -7   2   8      810.51      816.03     57.87 o 
  -6   2   8      214.62      249.59     21.26 o 
  -5   2   8     3821.03     3620.96     64.57 o 
  -4   2   8     5431.09     5065.78     79.79 o 
  -3   2   8     3232.30     3214.39     56.21 o 
  -2   2   8     4980.09     4829.44     87.16 o 
  -1   2   8      884.82      910.10     22.44 o 
   0   2   8     4892.49     4739.12     64.04 o 
   1   2   8      467.79      498.77     28.93 o 
   2   2   8    10064.91    10028.53    117.06 o 
   3   2   8      936.97      968.90     23.34 o 
   4   2   8     2725.34     2681.41     44.02 o 
   5   2   8      115.18      101.15     14.28 o 
   6   2   8     3521.15     3489.17     63.92 o 
   7   2   8      158.47      182.81     19.08 o 
   8   2   8     1386.10     1350.99     54.23 o 
   9   2   8        3.69      -10.82     25.13 o 
  10   2   8      587.88      586.59     49.36 o 
  -9   3   8      609.09      501.68     49.02 o 
  -8   3   8       82.84      106.08     28.31 o 
  -7   3   8      872.21      878.64     41.42 o 
  -6   3   8      328.72      364.80     44.01 o 
  -5   3   8     1956.32     1923.98     77.21 o 
  -4   3   8     1107.44     1096.48     32.80 o 
  -3   3   8     3211.55     2975.52     53.96 o 
  -2   3   8     1067.19      936.68     32.46 o 
  -1   3   8     2921.78     2873.73     49.48 o 
   0   3   8     4890.95     4590.63     71.00 o 
   1   3   8     3112.44     3135.63     52.36 o 
   2   3   8     1836.85     1526.62     27.99 o 
   3   3   8     1986.81     1990.22     33.97 o 
   4   3   8     3810.08     3826.24     54.35 o 
   5   3   8     1134.29     1092.34     30.60 o 
   6   3   8      928.68     1004.84     31.80 o 
   7   3   8      302.08      294.10     26.21 o 
   8   3   8     1516.02     1557.60     52.82 o 
   9   3   8        5.92      -21.85     21.85 o 
  10   3   8      832.02      863.02     47.87 o 
  -8   4   8        6.68       17.37     50.50 o 
  -7   4   8      973.00      961.06     55.43 o 
  -6   4   8      502.01      465.89     31.38 o 
  -5   4   8     1984.88     1876.97     45.27 o 
  -4   4   8      540.32      560.35     26.19 o 
  -3   4   8     3683.18     3486.44     60.76 o 
  -2   4   8      612.64      604.39     26.97 o 
  -1   4   8     5953.46     5902.88     76.13 o 
   0   4   8     2180.59     2218.05     37.69 o 
   1   4   8     4279.73     3879.04     55.78 o 
   2   4   8     4122.80     4388.25     58.18 o 
   3   4   8     1234.34     1239.72     25.29 o 
   4   4   8     3946.16     4037.90     56.12 o 
   5   4   8     3509.59     3379.67     56.97 o 
   6   4   8      449.96      436.61     27.24 o 
   7   4   8     1031.86      998.82     40.98 o 
   8   4   8     2345.56     2422.37     65.30 o 
   9   4   8      723.55      726.54     40.52 o 
  10   4   8      474.45      436.83     37.41 o 
  -8   5   8        2.99       19.09     34.11 o 
  -7   5   8     1089.92     1100.29     70.83 o 
  -6   5   8       14.17        7.14     21.35 o 
  -5   5   8     1325.33     1338.68     55.54 o 
  -4   5   8      118.68      125.65     17.22 o 
  -3   5   8     3421.24     3269.93     59.06 o 
  -2   5   8      472.36      447.29     19.20 o 
  -1   5   8     5121.07     4788.67     75.81 o 
   0   5   8      102.11      114.49     11.09 o 
   1   5   8     4793.14     4937.49     67.18 o 
   2   5   8     1352.12     1311.43     24.75 o 
   3   5   8     4812.80     4800.59     62.38 o 
   4   5   8      967.77      928.85     25.37 o 
   5   5   8     3433.41     3507.49     51.19 o 
   6   5   8     2735.25     2700.26     62.14 o 
   7   5   8      914.57      846.63     41.32 o 
   8   5   8      460.28      562.47     34.07 o 
   9   5   8     1225.89     1230.53     50.69 o 
  10   5   8      288.87      331.19     33.82 o 
  -7   6   8      705.99      795.29     45.77 o 
  -6   6   8       91.11       73.76     35.17 o 
  -5   6   8     1211.41     1106.77     46.09 o 
  -4   6   8       78.07      103.46     17.80 o 
  -3   6   8     3178.60     2910.87     77.21 o 
  -2   6   8       16.23       14.28     11.25 o 
  -1   6   8     3627.31     3680.23     64.10 o 
   0   6   8        2.26       24.22      8.98 o 
   1   6   8     4576.06     4499.68     56.90 o 
   2   6   8       16.32       26.54      8.65 o 
   3   6   8     5024.04     4903.11     80.08 o 
   4   6   8      557.51      519.61     18.29 o 
   5   6   8     3984.10     3854.02     55.20 o 
   6   6   8      764.68      827.87     24.88 o 
   7   6   8     1180.24     1159.74     43.29 o 
   8   6   8      165.35      164.78     24.53 o 
   9   6   8      861.53      889.80     43.50 o 
  10   6   8      417.05      431.26     54.40 o 
  -7   7   8      344.14      390.60     47.57 o 
  -6   7   8      221.27      197.88     30.37 o 
  -5   7   8      818.37      805.70     41.32 o 
  -4   7   8      202.12      212.77     21.52 o 
  -3   7   8     1454.49     1493.25     46.91 o 
  -2   7   8      686.27      618.68     23.86 o 
  -1   7   8     1652.55     1631.29     34.77 o 
   0   7   8       39.47       68.52     12.77 o 
   1   7   8     4522.62     4531.83     63.75 o 
   2   7   8      628.57      614.88     25.57 o 
   3   7   8     3528.10     3499.08     50.78 o 
   4   7   8       13.87       22.92     10.12 o 
   5   7   8     5253.40     5352.53     71.49 o 
   6   7   8       15.26       18.14     11.24 o 
   7   7   8     2123.25     1959.17     55.66 o 
   8   7   8      245.09      260.34     27.37 o 
   9   7   8     1353.98     1300.25     52.22 o 
  10   7   8       60.61       38.59     26.38 o 
  -6   8   8      282.60      313.72     36.26 o 
  -5   8   8      545.43      575.38     38.43 o 
  -4   8   8      162.14      146.36     26.32 o 
  -3   8   8     1095.40     1051.94     32.71 o 
  -2   8   8      825.63      833.00     31.16 o 
  -1   8   8     1034.17      998.58     33.81 o 
   0   8   8      144.65      161.86     15.16 o 
   1   8   8     3564.01     3670.38     56.22 o 
   2   8   8      111.89      122.99     14.90 o 
   3   8   8     1954.93     1937.27     35.88 o 
   4   8   8       93.28       90.19     13.64 o 
   5   8   8     2417.12     2470.56     42.78 o 
   6   8   8       89.30      113.48     14.19 o 
   7   8   8     2861.61     2795.79     55.77 o 
   8   8   8       44.81       75.96     22.01 o 
   9   8   8     1218.26     1219.32     49.13 o 
  10   8   8        1.01       22.10     25.32 o 
  -5   9   8      134.01      180.54     35.84 o 
  -4   9   8      514.48      452.54     31.67 o 
  -3   9   8      524.50      580.82     46.81 o 
  -2   9   8      767.44      738.80     27.87 o 
  -1   9   8      738.96      863.99     33.02 o 
   0   9   8      216.82      213.25     17.16 o 
   1   9   8     1776.51     1716.94     37.43 o 
   2   9   8     1659.06     1630.48     63.86 o 
   3   9   8     4033.83     4093.85     59.83 o 
   4   9   8      245.77      277.03     17.16 o 
   5   9   8     2609.40     2613.73     45.61 o 
   6   9   8      573.79      534.19     22.00 o 
   7   9   8     1647.95     1737.90     38.05 o 
   8   9   8       43.23       40.32     27.67 o 
   9   9   8     1133.37     1024.54     46.13 o 
  10   9   8        2.71       41.76     27.34 o 
  -4  10   8      409.10      489.54     54.72 o 
  -3  10   8      178.67      169.00     30.80 o 
  -2  10   8      672.07      740.92     31.15 o 
  -1  10   8      274.53      295.86     22.84 o 
   0  10   8      831.23      779.75     28.94 o 
   1  10   8      672.07      669.93     26.07 o 
   2  10   8     1503.75     1498.60     39.07 o 
   3  10   8      592.15      581.13     25.78 o 
   4  10   8      732.20      707.69     24.92 o 
   5  10   8     1409.74     1437.79     34.33 o 
   6  10   8     1157.83     1170.03     31.86 o 
   7  10   8      721.38      706.42     28.77 o 
   8  10   8      248.81      194.76     27.96 o 
   9  10   8      900.38      847.84     51.21 o 
  10  10   8      137.12      128.04     30.07 o 
  -3  11   8       68.05       88.75     30.71 o 
  -2  11   8      648.82      645.49     29.55 o 
  -1  11   8       46.48       81.20     18.64 o 
   0  11   8     1036.77     1121.31     35.13 o 
   1  11   8      296.07      330.43     21.40 o 
   2  11   8      912.78      943.34     33.68 o 
   3  11   8      335.99      331.20     23.88 o 
   4  11   8     1070.35     1102.04     31.89 o 
   5  11   8      585.99      554.97     37.35 o 
   6  11   8      872.08      878.16     37.64 o 
   7  11   8      492.16      461.77     37.09 o 
   8  11   8      458.42      512.47     34.40 o 
   9  11   8      415.55      415.30     41.62 o 
  -2  12   8      470.91      505.91     42.17 o 
  -1  12   8        2.00       -0.42     18.43 o 
   0  12   8      728.19      779.95     31.54 o 
   1  12   8      146.12      149.32     39.20 o 
   2  12   8      654.66      677.63     45.37 o 
   3  12   8       42.77       49.80     18.76 o 
   4  12   8     1043.68      999.74     47.42 o 
   5  12   8      170.77      174.99     19.04 o 
   6  12   8      608.31      560.01     30.38 o 
   7  12   8      226.93      248.51     21.51 o 
   8  12   8      567.53      604.87     28.03 o 
   9  12   8      283.20      261.54     33.27 o 
  -1  13   8        9.91       -8.57     26.11 o 
   0  13   8      365.49      321.44     32.98 o 
   1  13   8        0.84        6.92     23.58 o 
   2  13   8      720.24      783.84     40.38 o 
   3  13   8        4.11       18.67     20.04 o 
   4  13   8      824.68      824.58     43.31 o 
   5  13   8      142.42      175.45     21.01 o 
   6  13   8      642.52      686.67     29.62 o 
   7  13   8       44.99       31.85     18.81 o 
   8  13   8      416.99      379.27     33.78 o 
   1  14   8       41.30       -8.90     48.04 o 
   2  14   8      453.26      485.07     35.95 o 
   3  14   8       21.26      -19.29     20.96 o 
   4  14   8      515.07      495.23     35.27 o 
   5  14   8       28.00       -3.38     20.93 o 
   6  14   8      525.15      579.15     29.89 o 
   7  14   8        0.05       11.69     19.38 o 
  -6 -10   9      166.27      217.05     58.12 o 
  -5 -10   9      526.78      589.62     47.26 o 
  -4 -10   9      196.45      186.10     26.23 o 
  -3 -10   9      474.08      434.50     29.40 o 
  -2 -10   9      234.58      231.28     25.43 o 
  -1 -10   9      200.61      169.63     25.17 o 
   0 -10   9      110.87       39.14     54.56 o 
  -7  -9   9      814.85      907.36     83.03 o 
  -6  -9   9      232.76      219.43     55.75 o 
  -5  -9   9     1172.87     1287.59     70.68 o 
  -4  -9   9      125.41      150.82     23.87 o 
  -3  -9   9      771.72      802.73     32.60 o 
  -2  -9   9      254.54      250.05     24.20 o 
  -1  -9   9      406.58      398.00     31.84 o 
   0  -9   9      228.75      215.60     28.26 o 
   1  -9   9      170.48      183.18     31.16 o 
  -8  -8   9        0.74       -7.12     46.26 o 
  -7  -8   9     1404.30     1787.37    180.29 o 
  -6  -8   9        0.22       18.66     36.18 o 
  -5  -8   9     1291.05     1355.85    105.56 o 
  -4  -8   9      156.39      136.25     24.61 o 
  -3  -8   9     1344.74     1289.78     37.93 o 
  -2  -8   9       84.06       63.05     22.04 o 
  -1  -8   9     1341.39     1285.18     38.93 o 
   0  -8   9      192.31      194.57     22.15 o 
   1  -8   9      755.23      735.28     45.51 o 
   2  -8   9      184.72      213.99     33.31 o 
   3  -8   9      416.75      379.78     47.72 o 
  -9  -7   9      733.00      718.77     75.91 o 
  -8  -7   9      133.58      172.16     44.10 o 
  -7  -7   9     1122.60     1293.88     69.52 o 
  -6  -7   9       67.37      154.33     37.60 o 
  -5  -7   9     1889.51     2011.30    216.46 o 
  -4  -7   9        6.37       -2.51     16.65 o 
  -3  -7   9     2013.22     2045.68     44.64 o 
  -2  -7   9       30.60       22.20     16.04 o 
  -1  -7   9      836.46      834.61     32.82 o 
   0  -7   9        1.75       -6.95     15.88 o 
   1  -7   9      940.51      976.52     39.61 o 
   2  -7   9       17.95       14.80     25.55 o 
   3  -7   9      581.03      509.70     40.53 o 
   4  -7   9       12.54      -32.58     32.58 o 
  -9  -6   9      581.42      566.21    112.09 o 
  -8  -6   9      429.92      381.40     50.63 o 
  -7  -6   9     1281.81     1327.63     70.57 o 
  -6  -6   9      265.67      282.35     43.29 o 
  -5  -6   9     3304.76     3409.73    249.67 o 
  -4  -6   9      301.49      302.59     27.55 o 
  -3  -6   9     1142.26     1140.71     32.44 o 
  -2  -6   9       53.98       44.25     16.64 o 
  -1  -6   9     2094.77     2165.55     56.01 o 
   0  -6   9       39.60       35.76     15.35 o 
   1  -6   9     1080.93     1036.78     38.41 o 
   2  -6   9        4.00       -5.22     21.41 o 
   3  -6   9      788.71      828.90     51.20 o 
   4  -6   9        0.20       13.48     25.11 o 
   5  -6   9      370.28      441.87     48.22 o 
  -9  -5   9      654.73      699.97     59.89 o 
  -8  -5   9      434.40      399.41     48.14 o 
  -7  -5   9     1522.87     1460.66    111.49 o 
  -6  -5   9      768.43      820.27     55.73 o 
  -5  -5   9     1119.82     1294.61     94.89 o 
  -4  -5   9      730.57      849.64     73.54 o 
  -3  -5   9     1917.70     1861.93     45.21 o 
  -2  -5   9      335.67      290.96     21.19 o 
  -1  -5   9     3769.44     3685.17     59.63 o 
   0  -5   9      329.71      321.72     19.84 o 
   1  -5   9     1306.51     1237.75     38.91 o 
   2  -5   9       96.29       80.40     22.69 o 
   3  -5   9     1284.31     1271.89     63.56 o 
   4  -5   9      121.67      108.63     26.81 o 
   5  -5   9      515.71      520.36     39.80 o 
   6  -5   9        3.18       32.26     35.20 o 
  -9  -4   9      460.13      366.50     88.96 o 
  -8  -4   9      827.02      951.68    120.98 o 
  -7  -4   9      781.75      814.07    116.24 o 
  -6  -4   9      596.24      646.01     53.97 o 
  -5  -4   9      544.26      549.43     46.28 o 
  -4  -4   9     1950.43     1961.95    171.98 o 
  -3  -4   9     1634.99     1567.63     45.11 o 
  -2  -4   9     1362.02     1416.79     56.28 o 
  -1  -4   9     1502.23     1496.17     49.39 o 
   0  -4   9      332.22      362.10     21.74 o 
   1  -4   9     2086.97     2100.13     47.57 o 
   2  -4   9      643.76      643.67     33.14 o 
   3  -4   9     1742.71     1684.03     63.97 o 
   4  -4   9      204.74      198.36     27.16 o 
   5  -4   9      636.92      616.06     38.07 o 
   6  -4   9       34.00       11.79     25.56 o 
   7  -4   9      490.02      514.27    102.60 o 
  -9  -3   9      101.07       99.06     35.92 o 
  -8  -3   9     1556.81     1645.53     77.26 o 
  -7  -3   9      305.33      296.87     29.02 o 
  -6  -3   9     1170.20     1162.03     72.94 o 
  -5  -3   9     1892.90     1713.78     69.30 o 
  -4  -3   9     5495.90     5295.00    133.87 o 
  -3  -3   9       84.53       60.26     16.83 o 
  -2  -3   9     1462.96     1515.89     43.30 o 
  -1  -3   9      552.21      564.59     34.24 o 
   0  -3   9     4165.53     3975.03    120.65 o 
   1  -3   9      669.49      643.36     26.33 o 
   2  -3   9     2363.69     2213.59     52.56 o 
   3  -3   9     1120.99     1063.67     64.24 o 
   4  -3   9      342.92      339.11     30.73 o 
   5  -3   9      886.69      899.59     42.84 o 
   6  -3   9      387.56      339.11     33.17 o 
   7  -3   9      205.00      207.11     33.08 o 
  -9  -2   9        0.27      -23.24     31.37 o 
  -8  -2   9     1470.40     1420.19     67.61 o 
  -7  -2   9       16.01       49.12     26.67 o 
  -6  -2   9     2632.85     2608.32     65.90 o 
  -5  -2   9      244.74      226.51     25.99 o 
  -4  -2   9     3584.80     3667.66     82.13 o 
  -3  -2   9       32.53       52.47     16.43 o 
  -2  -2   9     1811.06     1912.27     49.47 o 
  -1  -2   9      569.24      543.78     22.82 o 
   0  -2   9     6614.19     6286.07     93.45 o 
   1  -2   9      556.40      617.09     35.86 o 
   2  -2   9     1271.43     1201.61     33.97 o 
   3  -2   9     1559.95     1583.47     47.50 o 
   4  -2   9     2438.36     2303.17     60.36 o 
   5  -2   9      514.39      518.44     39.95 o 
   6  -2   9      540.48      550.71     35.60 o 
   7  -2   9      216.91      231.44     31.94 o 
   8  -2   9      141.52      150.92     26.82 o 
  -9  -1   9       44.15       28.58     26.60 o 
  -8  -1   9     1226.59     1271.00     50.59 o 
  -7  -1   9       90.69      146.17     20.39 o 
  -6  -1   9     3122.85     2919.82     58.79 o 
  -5  -1   9      132.26      137.12     17.00 o 
  -4  -1   9     1714.32     1708.95     52.84 o 
  -3  -1   9        0.33       22.68     12.63 o 
  -2  -1   9     4370.23     4412.32     62.38 o 
  -1  -1   9        2.37       20.89      8.74 o 
   0  -1   9     3695.79     3859.88     63.37 o 
   1  -1   9      254.43      235.20     16.49 o 
   2  -1   9     3781.35     3736.13     63.56 o 
   3  -1   9      645.22      564.02     28.70 o 
   4  -1   9     4043.92     3762.10     78.83 o 
   5  -1   9      306.33      310.40     26.69 o 
   6  -1   9      941.74      932.57     41.77 o 
   7  -1   9     1295.93     1323.87     51.11 o 
   8  -1   9      260.81      328.07     29.44 o 
  -9   0   9      112.99       85.32     28.73 o 
  -8   0   9     1078.04     1072.42     46.28 o 
  -7   0   9      435.87      474.81     40.17 o 
  -6   0   9     1126.60     1124.21     37.41 o 
  -5   0   9      266.53      269.09     20.18 o 
  -4   0   9     1973.75     1970.07     43.66 o 
  -3   0   9      522.29      521.98     29.45 o 
  -2   0   9     4529.99     4387.44     71.58 o 
  -1   0   9       65.14       93.40     11.04 o 
   0   0   9     6200.25     6106.18     90.52 o 
   1   0   9      107.04      119.18     14.41 o 
   2   0   9     5991.25     5686.59     75.38 o 
   3   0   9       58.01       37.74     11.53 o 
   4   0   9     3036.36     2884.37     55.50 o 
   5   0   9      303.40      320.09     24.87 o 
   6   0   9     2650.41     2637.90     65.96 o 
   7   0   9       81.27       76.15     32.77 o 
   8   0   9      898.39      902.68     38.54 o 
   9   0   9       46.80       53.18     65.24 o 
  -9   1   9      266.08      295.24     49.22 o 
  -8   1   9      545.99      570.50     38.82 o 
  -7   1   9      784.67      772.53     39.71 o 
  -6   1   9     1206.30     1202.63     37.69 o 
  -5   1   9     1159.86     1213.16     37.15 o 
  -4   1   9     4471.09     4213.22     71.62 o 
  -3   1   9      559.00      589.57     24.50 o 
  -2   1   9     2462.16     2502.00     49.80 o 
  -1   1   9      548.61      585.93     19.94 o 
   0   1   9     8280.50     8325.97    133.48 o 
   1   1   9      983.24      915.77     28.24 o 
   2   1   9     6346.69     6443.25     92.20 o 
   3   1   9      128.00      164.53     13.35 o 
   4   1   9     4005.49     3872.81     76.63 o 
   5   1   9       91.25       96.34     15.67 o 
   6   1   9     2376.52     2218.73     50.68 o 
   7   1   9        0.31       -0.93     16.71 o 
   8   1   9      980.76     1036.85     45.52 o 
   9   1   9       66.51       35.58     33.55 o 
  -9   2   9      342.69      332.82     43.39 o 
  -8   2   9      308.79      348.71     34.59 o 
  -7   2   9      822.63      793.58     40.68 o 
  -6   2   9     1264.70     1295.94     55.60 o 
  -5   2   9     2836.49     2592.56     53.74 o 
  -4   2   9     1086.15     1071.10     33.21 o 
  -3   2   9     3822.03     3609.08     69.68 o 
  -2   2   9     3502.53     3330.87     59.80 o 
  -1   2   9     2561.37     2406.88     40.91 o 
   0   2   9     3957.04     4020.72     58.42 o 
   1   2   9     1721.90     1802.40     35.18 o 
   2   2   9     8366.80     7956.60     97.63 o 
   3   2   9     1485.46     1459.78     32.71 o 
   4   2   9     6196.81     5991.03     79.30 o 
   5   2   9      584.36      546.45     24.58 o 
   6   2   9     1145.71     1104.48     35.09 o 
   7   2   9        3.13      -14.42     14.62 o 
   8   2   9     1980.50     2039.24     63.24 o 
   9   2   9       29.19       -0.79     24.15 o 
  -8   3   9      117.96       81.05     28.35 o 
  -7   3   9      774.12      731.23     40.32 o 
  -6   3   9      130.86      160.85     25.08 o 
  -5   3   9     1391.25     1318.96     38.89 o 
  -4   3   9      373.39      397.83     22.69 o 
  -3   3   9     3758.90     3649.04     64.66 o 
  -2   3   9     2348.15     2390.90     48.59 o 
  -1   3   9     2696.14     2760.26     75.84 o 
   0   3   9     3147.65     3014.26     47.90 o 
   1   3   9     2125.72     1980.89     40.53 o 
   2   3   9     2297.41     2309.51     38.21 o 
   3   3   9     3327.54     3333.89     49.78 o 
   4   3   9     2944.53     3006.51     47.32 o 
   5   3   9      635.09      681.53     27.05 o 
   6   3   9     2447.28     2391.26    116.88 o 
   7   3   9      270.87      282.54     27.27 o 
   8   3   9     1926.99     1905.25     60.36 o 
   9   3   9       71.50       63.99     26.59 o 
  10   3   9      318.31      363.01     37.66 o 
  -8   4   9        9.55       -3.56     36.77 o 
  -7   4   9      838.27      855.58     53.58 o 
  -6   4   9        8.24      -11.61     19.78 o 
  -5   4   9     1848.69     1815.37     53.57 o 
  -4   4   9      397.96      420.21     39.38 o 
  -3   4   9     3812.72     3571.37     63.89 o 
  -2   4   9      381.83      332.30     20.47 o 
  -1   4   9     4049.35     3819.77     66.06 o 
   0   4   9     1923.27     1928.94     36.24 o 
   1   4   9     4606.21     4613.41     64.94 o 
   2   4   9     1991.40     1899.59     33.53 o 
   3   4   9     1773.98     1823.34     45.10 o 
   4   4   9     2771.17     2704.97     43.61 o 
   5   4   9     1389.47     1408.52     35.38 o 
   6   4   9     1702.82     1783.95     64.28 o 
   7   4   9     1024.22     1023.04     42.17 o 
   8   4   9     1005.32     1100.05     46.82 o 
   9   4   9      281.93      250.88     31.49 o 
  10   4   9      791.68      789.35     59.69 o 
  -7   5   9     1037.29     1046.01     49.60 o 
  -6   5   9        0.15        5.29     21.86 o 
  -5   5   9     1474.82     1442.68     46.05 o 
  -4   5   9        7.37       22.83     15.82 o 
  -3   5   9     2724.39     2507.36     51.92 o 
  -2   5   9       67.33       74.38     13.47 o 
  -1   5   9     5746.26     5480.73     86.08 o 
   0   5   9      687.19      702.30     22.82 o 
   1   5   9     6895.35     6921.33     90.09 o 
   2   5   9     1990.78     1936.41     63.86 o 
   3   5   9     3280.92     3206.95     61.97 o 
   4   5   9     1559.42     1556.17     35.22 o 
   5   5   9     4012.02     3997.94     89.19 o 
   6   5   9      413.26      495.40     29.90 o 
   7   5   9     1432.95     1460.34     49.57 o 
   8   5   9      624.27      625.98     41.44 o 
   9   5   9      864.97      890.91     45.36 o 
  10   5   9      249.27      281.21     34.14 o 
  -7   6   9      568.07      558.56     50.49 o 
  -6   6   9       75.34       51.49     25.75 o 
  -5   6   9      909.39      987.46     44.47 o 
  -4   6   9       65.78       68.17     18.18 o 
  -3   6   9     2657.50     2695.26     55.31 o 
  -2   6   9       69.53       46.25     13.07 o 
  -1   6   9     3433.01     3236.83     60.21 o 
   0   6   9      222.37      185.64     16.54 o 
   1   6   9     7868.53     7631.55     97.91 o 
   2   6   9      305.40      351.69     18.23 o 
   3   6   9     3690.50     3731.42     53.46 o 
   4   6   9      321.34      347.90     24.35 o 
   5   6   9     3975.24     4191.38     75.22 o 
   6   6   9      914.33      909.51     31.13 o 
   7   6   9     1303.25     1356.97     49.50 o 
   8   6   9      330.03      374.13     30.98 o 
   9   6   9     1060.67     1106.70     50.17 o 
  10   6   9      145.23      116.99     30.75 o 
  -6   7   9      216.12      204.88     32.00 o 
  -5   7   9      603.54      629.41     38.52 o 
  -4   7   9      128.62       77.95     19.36 o 
  -3   7   9     1142.12     1169.15     44.09 o 
  -2   7   9      486.99      461.29     22.69 o 
  -1   7   9     1487.64     1521.24     40.30 o 
   0   7   9       38.67       77.48     12.90 o 
   1   7   9     6226.60     6284.57    102.22 o 
   2   7   9      669.15      695.84     25.38 o 
   3   7   9     2771.78     2681.86     43.56 o 
   4   7   9      184.13      210.90     15.68 o 
   5   7   9     3731.76     3675.22     55.55 o 
   6   7   9      212.07      226.17     16.71 o 
   7   7   9     1032.07     1098.50     44.47 o 
   8   7   9       17.97       54.51     22.80 o 
   9   7   9      856.37      928.39     46.48 o 
  10   7   9      119.48       92.75     29.92 o 
  -6   8   9      216.68      164.16     39.67 o 
  -5   8   9      403.07      390.55     64.50 o 
  -4   8   9      331.55      329.18     31.67 o 
  -3   8   9     1084.53     1053.37     54.22 o 
  -2   8   9      269.40      245.86     22.86 o 
  -1   8   9     1581.54     1721.01     44.48 o 
   0   8   9      360.34      366.82     22.56 o 
   1   8   9     2555.45     2556.89     45.99 o 
   2   8   9      754.40      733.21     27.00 o 
   3   8   9     2772.47     2707.64     51.51 o 
   4   8   9      120.90      105.47     13.77 o 
   5   8   9     1681.31     1680.34     35.26 o 
   6   8   9      271.26      281.37     19.60 o 
   7   8   9     1502.59     1581.10    113.51 o 
   8   8   9       17.08       13.53     22.01 o 
   9   8   9     1094.13     1139.23     96.03 o 
  10   8   9        3.05       34.11     27.53 o 
  -5   9   9      166.86      152.50     27.81 o 
  -4   9   9      358.99      306.95     29.77 o 
  -3   9   9      555.78      550.33     31.81 o 
  -2   9   9      675.02      697.53     51.53 o 
  -1   9   9     1006.61      962.01     56.11 o 
   0   9   9      747.72      786.23     39.89 o 
   1   9   9     1057.93      999.50     30.61 o 
   2   9   9      970.94      986.76     32.23 o 
   3   9   9     3303.00     3217.60     58.76 o 
   4   9   9      228.68      227.98     16.82 o 
   5   9   9     2292.31     2339.35     43.37 o 
   6   9   9      530.99      602.81     23.72 o 
   7   9   9     1706.31     1671.86     38.16 o 
   8   9   9        7.29       27.25     23.01 o 
   9   9   9     1109.02     1164.63     51.13 o 
  10   9   9       17.89       54.25     28.38 o 
  -4  10   9      268.63      186.25     34.27 o 
  -3  10   9      163.64      201.03     32.27 o 
  -2  10   9      719.08      683.24     34.34 o 
  -1  10   9      320.12      338.73     22.79 o 
   0  10   9      673.84      673.09     27.84 o 
   1  10   9      793.33      770.34     28.71 o 
   2  10   9      917.70      889.31     32.07 o 
   3  10   9      566.57      624.58     27.36 o 
   4  10   9     1095.06     1156.86     51.87 o 
   5  10   9      765.04      743.23     26.83 o 
   6  10   9      454.03      437.16     22.36 o 
   7  10   9     1101.49     1126.66     34.98 o 
   8  10   9      226.01      243.77     42.36 o 
   9  10   9      536.93      603.35     39.83 o 
  10  10   9      125.77      132.54     30.07 o 
  -3  11   9       23.27       27.40     28.79 o 
  -2  11   9      551.47      625.10     36.30 o 
  -1  11   9      146.04      179.30     21.71 o 
   0  11   9      639.46      627.10     28.74 o 
   1  11   9      140.19      131.77     20.60 o 
   2  11   9      979.06     1068.45     36.63 o 
   3  11   9      195.43      176.77     20.83 o 
   4  11   9      885.43      872.80     34.58 o 
   5  11   9      538.69      525.03     24.37 o 
   6  11   9      585.32      616.66     26.40 o 
   7  11   9      508.34      584.37     28.43 o 
   8  11   9      427.29      392.25     28.34 o 
   9  11   9      316.35      356.15     49.00 o 
  -2  12   9      283.80      304.88     47.95 o 
  -1  12   9        0.70      -18.34     18.34 o 
   0  12   9      979.73     1050.35     37.21 o 
   1  12   9       80.84       83.26     28.14 o 
   2  12   9      626.95      613.72     32.19 o 
   3  12   9       31.97       12.81     18.72 o 
   4  12   9      694.40      673.91     31.30 o 
   5  12   9      134.54      111.01     21.03 o 
   6  12   9      591.50      607.69     27.36 o 
   7  12   9      129.56       79.88     19.29 o 
   8  12   9      510.99      513.99     37.25 o 
   9  12   9      270.63      288.77     64.15 o 
   0  13   9      384.78      432.46     37.63 o 
   1  13   9        5.01      -23.02     23.02 o 
   2  13   9      513.31      541.32     34.92 o 
   3  13   9        1.36       -5.97     19.81 o 
   4  13   9      844.63      942.25     37.88 o 
   5  13   9       64.97       70.58     21.49 o 
   6  13   9      571.18      564.99     44.48 o 
   7  13   9       70.68       78.32     19.91 o 
   8  13   9      522.07      559.90     29.52 o 
   2  14   9      377.71      405.17     31.87 o 
   3  14   9       11.47        2.09     22.23 o 
   4  14   9      431.31      433.84     40.82 o 
   5  14   9       24.28       -4.76     21.70 o 
   6  14   9      435.80      420.10     31.20 o 
  -3 -10  10      291.74      217.93     43.19 o 
  -6  -9  10       56.68       43.51     39.04 o 
  -5  -9  10      541.96      638.12    145.89 o 
  -4  -9  10       51.95       24.75     23.80 o 
  -3  -9  10      697.51      688.89     33.26 o 
  -2  -9  10       28.44        5.01     20.49 o 
  -1  -9  10      293.96      267.21     29.09 o 
   0  -9  10      243.35      226.67     33.65 o 
  -7  -8  10      634.69      734.17     61.27 o 
  -6  -8  10        8.37       14.18     61.68 o 
  -5  -8  10     1157.45     1246.20     71.41 o 
  -4  -8  10        1.04       29.05     25.05 o 
  -3  -8  10      856.94      912.68     34.72 o 
  -2  -8  10       95.30      125.87     21.59 o 
  -1  -8  10      940.35      915.20     35.43 o 
   0  -8  10       41.85       14.36     22.57 o 
   1  -8  10     1025.56     1069.58     70.11 o 
   2  -8  10      169.92      154.55     38.99 o 
  -8  -7  10      129.42      151.51     46.04 o 
  -7  -7  10      730.97      784.35     62.37 o 
  -6  -7  10      293.72      397.79     93.11 o 
  -5  -7  10      970.39     1097.89    149.45 o 
  -4  -7  10       16.03       35.95     32.77 o 
  -3  -7  10     1253.78     1392.00     49.41 o 
  -2  -7  10        3.75        7.82     17.21 o 
  -1  -7  10     1528.63     1595.56     42.71 o 
   0  -7  10       85.02       74.54     19.42 o 
   1  -7  10      672.44      625.77     41.56 o 
   2  -7  10       16.32       27.38     26.85 o 
   3  -7  10      481.95      554.16     49.48 o 
  -8  -6  10      474.77      569.83     57.67 o 
  -7  -6  10      585.23      601.91     54.95 o 
  -6  -6  10      521.93      514.53     50.71 o 
  -5  -6  10     1019.17     1269.06     76.50 o 
  -4  -6  10      414.54      470.14     53.97 o 
  -3  -6  10     1681.71     1678.49     49.12 o 
  -2  -6  10      239.94      260.12     21.44 o 
  -1  -6  10     1395.99     1426.83     38.30 o 
   0  -6  10        1.99      -15.86     15.86 o 
   1  -6  10     1256.15     1243.26     69.39 o 
   2  -6  10        2.75      -21.72     21.72 o 
   3  -6  10      661.69      665.30     42.69 o 
   4  -6  10        0.10      -29.76     29.76 o 
  -9  -5  10      213.32      167.24     56.93 o 
  -8  -5  10      966.57     1012.51     67.51 o 
  -7  -5  10      410.46      377.52     48.89 o 
  -6  -5  10     1086.73     1177.87    195.71 o 
  -5  -5  10     1332.71     1450.09     71.17 o 
  -4  -5  10     1881.39     2047.09    134.03 o 
  -3  -5  10     1143.02     1133.66     36.46 o 
  -2  -5  10      466.60      521.71     26.08 o 
  -1  -5  10     2291.52     2192.51     45.40 o 
   0  -5  10      325.36      298.80     24.99 o 
   1  -5  10     1586.72     1535.07     78.06 o 
   2  -5  10      156.62      122.07     25.80 o 
   3  -5  10      673.14      676.04     40.95 o 
   4  -5  10        3.07      -24.27     24.27 o 
   5  -5  10      696.69      753.20    103.78 o 
  -8  -4  10      863.26      899.95     63.36 o 
  -7  -4  10      266.58      350.05     46.07 o 
  -6  -4  10     1629.03     1626.02     75.47 o 
  -5  -4  10      944.30      945.21     58.78 o 
  -4  -4  10     1718.78     1840.82    183.25 o 
  -3  -4  10      837.26      904.60    142.33 o 
  -2  -4  10     1159.87     1233.20     38.40 o 
  -1  -4  10     4827.64     4778.56     81.10 o 
   0  -4  10     1213.90     1165.96     40.40 o 
   1  -4  10     1311.89     1266.53     68.14 o 
   2  -4  10      440.07      439.28     31.00 o 
   3  -4  10     2074.16     1963.04     60.24 o 
   4  -4  10      255.94      297.34     31.28 o 
   5  -4  10      588.76      654.20     50.20 o 
   6  -4  10       68.57       73.67     33.90 o 
  -8  -3  10     1064.57     1220.40     69.69 o 
  -7  -3  10       35.91       -5.29     33.94 o 
  -6  -3  10     1982.26     1954.81     91.92 o 
  -5  -3  10      162.56      145.85     33.94 o 
  -4  -3  10     3194.50     3186.13     99.11 o 
  -3  -3  10     1491.51     1437.36     65.24 o 
  -2  -3  10     3176.58     3259.39     72.76 o 
  -1  -3  10     2416.21     2390.50     50.98 o 
   0  -3  10      997.52      968.62     32.40 o 
   1  -3  10     1060.65     1098.13     34.89 o 
   2  -3  10     1603.64     1518.24     41.44 o 
   3  -3  10     1405.58     1368.82     48.07 o 
   4  -3  10      700.94      705.28     38.04 o 
   5  -3  10      489.76      498.66     62.46 o 
   6  -3  10      146.65      107.39     29.43 o 
   7  -3  10      370.36      360.57     47.34 o 
  -9  -2  10       32.34       43.89     43.89 o 
  -8  -2  10     1881.15     2067.62     65.51 o 
  -7  -2  10       11.74       21.85     23.46 o 
  -6  -2  10     1990.72     1948.17     59.57 o 
  -5  -2  10       26.44       -5.25     29.65 o 
  -4  -2  10     3606.82     3640.05    107.31 o 
  -3  -2  10      654.03      592.73     43.43 o 
  -2  -2  10     4872.89     4950.80    117.96 o 
  -1  -2  10      129.40      156.60     22.93 o 
   0  -2  10     4764.60     4886.49     79.11 o 
   1  -2  10     1476.14     1440.25     38.40 o 
   2  -2  10     1656.00     1525.84     43.48 o 
   3  -2  10      413.61      408.49     28.74 o 
   4  -2  10      457.71      516.19     35.56 o 
   5  -2  10      563.17      527.04     35.12 o 
   6  -2  10      694.82      708.59     41.04 o 
   7  -2  10      180.01      179.54     44.00 o 
  -9  -1  10      169.48      220.61     55.75 o 
  -8  -1  10     1296.72     1292.84     86.58 o 
  -7  -1  10       79.75       66.92     19.48 o 
  -6  -1  10     2433.24     2479.88     75.39 o 
  -5  -1  10        1.50       31.20     14.87 o 
  -4  -1  10     3008.57     3017.35     64.03 o 
  -3  -1  10      205.68      219.31     18.10 o 
  -2  -1  10     5259.69     5541.84    133.37 o 
  -1  -1  10      186.87      190.45     30.35 o 
   0  -1  10     9095.84     9035.59    125.64 o 
   1  -1  10      590.72      562.33     23.76 o 
   2  -1  10     2899.23     2802.09     55.48 o 
   3  -1  10      488.56      532.36     30.71 o 
   4  -1  10     2029.45     2136.28     57.96 o 
   5  -1  10      232.07      229.49     26.44 o 
   6  -1  10      964.79      953.22     54.98 o 
   7  -1  10      248.76      272.18     31.95 o 
   8  -1  10      270.23      246.90     33.08 o 
  -9   0  10       80.87       45.32     32.28 o 
  -8   0  10      885.98      874.79     45.72 o 
  -7   0  10      324.66      360.11     26.81 o 
  -6   0  10     2303.03     2343.08     54.51 o 
  -5   0  10      309.46      331.22     23.21 o 
  -4   0  10     3184.32     3124.95     67.97 o 
  -3   0  10      105.93      139.12     21.64 o 
  -2   0  10     3531.99     3574.55     64.16 o 
  -1   0  10       61.93       84.67     11.83 o 
   0   0  10     4205.80     4350.20     71.07 o 
   1   0  10       24.51       58.79     19.17 o 
   2   0  10     4830.00     4889.30     77.13 o 
   3   0  10       11.44       22.30     13.17 o 
   4   0  10     2625.77     2467.87     60.55 o 
   5   0  10      168.99      172.71     23.66 o 
   6   0  10      982.81      972.18     42.96 o 
   7   0  10      262.18      289.90     30.09 o 
   8   0  10      854.85      833.08     45.10 o 
  -8   1  10      627.82      663.81     41.91 o 
  -7   1  10      609.94      651.78     38.99 o 
  -6   1  10     1434.90     1392.66     49.02 o 
  -5   1  10      619.36      594.66     27.87 o 
  -4   1  10     4702.79     4432.93     76.46 o 
  -3   1  10      204.84      217.64     23.11 o 
  -2   1  10     5452.04     5308.15     85.40 o 
  -1   1  10      375.20      375.74     17.30 o 
   0   1  10     3482.29     3488.03     54.00 o 
   1   1  10      238.64      311.80     31.84 o 
   2   1  10     5193.58     5054.40     70.06 o 
   3   1  10      372.12      370.18     25.28 o 
   4   1  10     1551.85     1491.29     39.09 o 
   5   1  10       68.36       84.44     17.03 o 
   6   1  10     2102.32     2007.53     73.37 o 
   7   1  10        4.26      -14.48     19.65 o 
   8   1  10      646.80      549.21     46.88 o 
   9   1  10        9.36      -32.42     32.42 o 
  -8   2  10      221.31      240.34     33.78 o 
  -7   2  10      860.54      774.44     42.76 o 
  -6   2  10     1228.94     1191.33     62.49 o 
  -5   2  10     1132.70     1129.05     37.10 o 
  -4   2  10     1110.41     1084.24     35.86 o 
  -3   2  10     3639.05     3453.42     66.80 o 
  -2   2  10     3703.30     3537.03     64.60 o 
  -1   2  10      677.46      761.75     28.49 o 
   0   2  10     4401.41     4210.86     96.41 o 
   1   2  10     1317.93     1240.25     33.11 o 
   2   2  10     2193.15     2275.31     48.79 o 
   3   2  10     1023.76      979.54     26.41 o 
   4   2  10     4620.00     4572.41     66.43 o 
   5   2  10      229.40      215.89     19.46 o 
   6   2  10     1922.64     1960.36     48.18 o 
   7   2  10      131.52       84.74     22.97 o 
   8   2  10      918.32      852.90     53.42 o 
   9   2  10        1.98        7.32     59.90 o 
  -8   3  10       75.44      105.56     36.90 o 
  -7   3  10      964.01      968.34     46.48 o 
  -6   3  10      375.31      390.23     27.66 o 
  -5   3  10     1090.19     1097.16     37.40 o 
  -4   3  10      686.12      672.35     28.75 o 
  -3   3  10     1747.96     1700.76     54.27 o 
  -2   3  10     1988.90     1844.83     44.44 o 
  -1   3  10     1842.31     1794.17     42.77 o 
   0   3  10     1717.20     1659.87     34.72 o 
   1   3  10     2253.35     2195.91     99.47 o 
   2   3  10     1835.68     1738.52     43.06 o 
   3   3  10     1102.04     1109.68     27.12 o 
   4   3  10     2759.30     2702.25     45.78 o 
   5   3  10     1443.33     1402.15     41.43 o 
   6   3  10      938.73      955.93     40.33 o 
   7   3  10      252.44      216.85     37.97 o 
   8   3  10     1290.46     1318.82     52.69 o 
   9   3  10       30.65        0.42     25.27 o 
  -8   4  10        3.53       11.86     39.14 o 
  -7   4  10      707.77      676.41     42.78 o 
  -6   4  10        7.75       -0.30     22.80 o 
  -5   4  10      956.21      872.80     35.01 o 
  -4   4  10      684.48      707.49     30.29 o 
  -3   4  10     2428.59     2223.92     49.77 o 
  -2   4  10     1279.80     1314.41     45.43 o 
  -1   4  10     3018.47     2894.31     57.17 o 
   0   4  10      667.94      636.39     22.92 o 
   1   4  10     2498.20     2500.07     49.00 o 
   2   4  10     1876.94     1895.73     47.59 o 
   3   4  10     1921.61     1743.98     40.52 o 
   4   4  10     1223.19     1267.23     33.31 o 
   5   4  10     1024.89      930.14     36.57 o 
   6   4  10     1750.13     1753.79     51.92 o 
   7   4  10      791.91      776.09     37.96 o 
   8   4  10      843.98      827.30     42.98 o 
   9   4  10      376.94      376.81     35.95 o 
  10   4  10      429.15      388.57     46.88 o 
  -7   5  10      482.97      468.20     39.87 o 
  -6   5  10       22.55       17.95     43.86 o 
  -5   5  10     1513.21     1553.50     45.23 o 
  -4   5  10      111.15      148.40     20.35 o 
  -3   5  10     2188.50     2112.55     49.58 o 
  -2   5  10       65.38       64.97     16.96 o 
  -1   5  10     2695.04     2642.65     68.82 o 
   0   5  10     1069.10      955.86     27.29 o 
   1   5  10     5416.88     5285.81     74.78 o 
   2   5  10       45.16       59.96     13.70 o 
   3   5  10     2223.78     2254.70     53.25 o 
   4   5  10      512.98      487.29     21.97 o 
   5   5  10     2017.02     2022.38     50.70 o 
   6   5  10      804.78      844.39     37.82 o 
   7   5  10     1283.73     1326.10     49.18 o 
   8   5  10      409.86      421.06     34.14 o 
   9   5  10      294.01      273.29     33.17 o 
  10   5  10      379.75      373.03     42.35 o 
  -7   6  10      400.07      361.43     58.71 o 
  -6   6  10       34.85       61.68     26.86 o 
  -5   6  10     1247.50     1178.15     49.45 o 
  -4   6  10       35.01       23.74     17.96 o 
  -3   6  10     1727.74     1684.29     40.52 o 
  -2   6  10      219.91      191.04     18.42 o 
  -1   6  10     4118.36     3799.69     69.24 o 
   0   6  10       86.23      108.59     18.66 o 
   1   6  10     6051.03     6154.16     93.14 o 
   2   6  10        6.72       22.29     18.11 o 
   3   6  10     1747.88     1695.12     46.16 o 
   4   6  10      314.12      307.84     19.17 o 
   5   6  10     4014.51     4058.62     68.65 o 
   6   6  10      107.82      103.22     21.62 o 
   7   6  10     1411.93     1423.01     50.52 o 
   8   6  10      320.29      360.71     32.02 o 
   9   6  10      729.82      709.28     43.45 o 
  10   6  10      175.22      215.65     33.75 o 
  -6   7  10       85.55       72.89     28.70 o 
  -5   7  10      516.53      514.78     38.31 o 
  -4   7  10      175.99      146.08     20.36 o 
  -3   7  10     1089.09     1135.90     54.60 o 
  -2   7  10      220.04      197.34     18.84 o 
  -1   7  10     2079.06     2194.07     50.40 o 
   0   7  10      383.80      386.72     35.21 o 
   1   7  10     2376.56     2309.75     49.24 o 
   2   7  10        1.23       24.49     13.64 o 
   3   7  10     2535.19     2526.49     49.42 o 
   4   7  10       88.69      111.64     13.92 o 
   5   7  10     2637.16     2674.38     45.89 o 
   6   7  10        6.81        1.61     13.09 o 
   7   7  10     1616.21     1610.62     68.47 o 
   8   7  10      100.73       83.90     25.48 o 
   9   7  10     1168.23     1280.54     54.84 o 
  10   7  10       26.70       29.60     29.11 o 
  -5   8  10      211.94      244.45     33.65 o 
  -4   8  10      355.43      333.08     30.82 o 
  -3   8  10     1016.36      970.34     34.31 o 
  -2   8  10      242.81      283.84     24.01 o 
  -1   8  10      952.71      948.01     35.70 o 
   0   8  10      625.89      662.68     41.18 o 
   1   8  10     1240.05     1306.52     42.64 o 
   2   8  10      312.53      295.66     20.13 o 
   3   8  10     3191.93     3228.64     78.26 o 
   4   8  10       11.67        8.38     13.92 o 
   5   8  10     1027.18     1044.32     29.57 o 
   6   8  10       18.08        8.87     13.61 o 
   7   8  10     1003.69     1104.63     96.92 o 
   8   8  10       26.82       15.48     23.82 o 
   9   8  10      889.42      874.52     47.31 o 
  10   8  10       27.42       -2.99     27.46 o 
  -5   9  10      113.98      102.00     49.82 o 
  -4   9  10      296.98      300.98     35.39 o 
  -3   9  10      369.46      354.66     33.90 o 
  -2   9  10      731.82      702.42     44.17 o 
  -1   9  10      551.73      648.36     33.21 o 
   0   9  10      677.05      564.69     51.19 o 
   1   9  10      930.63     1054.22     34.60 o 
   2   9  10      688.38      667.96     30.70 o 
   3   9  10     1982.81     1905.06     44.95 o 
   4   9  10      446.39      450.59     27.56 o 
   5   9  10     2547.00     2483.84     46.00 o 
   6   9  10      248.45      243.63     23.67 o 
   7   9  10     1387.65     1507.03     43.37 o 
   8   9  10      152.51      153.57     27.96 o 
   9   9  10      668.15      605.73     41.04 o 
  -4  10  10      248.84      253.04     50.42 o 
  -3  10  10      115.18      125.75     25.20 o 
  -2  10  10      557.88      581.72     45.21 o 
  -1  10  10      370.60      363.74     27.88 o 
   0  10  10      765.73      807.48     38.29 o 
   1  10  10      420.95      387.34     29.05 o 
   2  10  10      868.26      866.60     32.57 o 
   3  10  10      834.86      792.25     31.09 o 
   4  10  10      812.39      776.52     31.77 o 
   5  10  10      710.17      646.33     28.92 o 
   6  10  10      548.42      638.34     26.01 o 
   7  10  10     1162.48     1109.62     53.67 o 
   8  10  10      191.48      214.70     30.68 o 
   9  10  10      454.58      435.79     47.69 o 
  -3  11  10       11.32       22.71     28.87 o 
  -2  11  10      443.06      439.61     33.20 o 
  -1  11  10      160.50      183.49     35.54 o 
   0  11  10      717.70      725.63     35.99 o 
   1  11  10      136.42      195.27     26.65 o 
   2  11  10      694.95      674.30     30.56 o 
   3  11  10      209.46      205.39     22.26 o 
   4  11  10      852.12      857.05     34.26 o 
   5  11  10      415.19      385.69     25.66 o 
   6  11  10      582.86      606.73     26.58 o 
   7  11  10      585.19      554.22     39.53 o 
   8  11  10      325.57      306.93     42.43 o 
   9  11  10      267.53      261.92     61.18 o 
  -1  12  10        4.35       25.40     20.87 o 
   0  12  10      623.55      630.10     31.34 o 
   1  12  10       24.06       41.70     21.60 o 
   2  12  10      646.62      635.81     43.83 o 
   3  12  10       55.82       42.68     19.60 o 
   4  12  10      632.22      610.90     30.97 o 
   5  12  10      133.46      119.66     21.77 o 
   6  12  10      512.67      474.91     28.93 o 
   7  12  10      109.68       92.88     19.70 o 
   8  12  10      378.24      394.46     29.97 o 
   0  13  10      260.34      263.03     28.79 o 
   1  13  10        0.22      -20.56     28.61 o 
   2  13  10      464.94      494.35     36.67 o 
   3  13  10        3.42       -6.08     20.71 o 
   4  13  10      659.02      626.92     33.29 o 
   5  13  10       23.55        3.70     20.52 o 
   6  13  10      611.78      667.00     34.32 o 
   7  13  10       68.14       41.89     26.88 o 
   3  14  10       10.02       14.20     23.67 o 
   4  14  10      366.58      350.59     29.73 o 
   5  14  10        6.92       -2.64     25.34 o 
  -4  -9  11      163.70      257.38     61.68 o 
  -3  -9  11      437.48      411.41     32.11 o 
  -2  -9  11      124.53      154.67     27.65 o 
  -6  -8  11        6.20       31.83     39.61 o 
  -5  -8  11      785.80      837.34     62.93 o 
  -4  -8  11       43.05       29.31     36.47 o 
  -3  -8  11      775.62      764.53     33.78 o 
  -2  -8  11       24.41        0.85     20.45 o 
  -1  -8  11      514.35      501.35     30.79 o 
   0  -8  11       23.58       -6.22     33.12 o 
   1  -8  11      741.77      770.10     81.84 o 
  -7  -7  11      646.38      647.84     60.11 o 
  -6  -7  11        2.96      -41.69     51.59 o 
  -5  -7  11     1070.35     1186.89     69.54 o 
  -4  -7  11        4.65       17.97     35.05 o 
  -3  -7  11      999.65     1056.70     40.52 o 
  -2  -7  11       20.93       25.50     19.05 o 
  -1  -7  11      968.39      998.68     36.09 o 
   0  -7  11       16.72       13.90     23.36 o 
   1  -7  11      638.14      663.99     54.85 o 
   2  -7  11        1.21      -27.02     32.22 o 
  -8  -6  11      119.06       80.65     55.75 o 
  -7  -6  11      677.06      719.96     61.55 o 
  -6  -6  11      150.10      226.29     42.16 o 
  -5  -6  11     1105.76     1248.85     87.18 o 
  -4  -6  11       70.20       63.77     33.27 o 
  -3  -6  11     1246.23     1264.72     60.86 o 
  -2  -6  11       10.42       24.23     17.19 o 
  -1  -6  11     1062.70     1105.89     36.82 o 
   0  -6  11      109.22       76.87     21.97 o 
   1  -6  11      599.69      543.05     42.54 o 
   2  -6  11        4.16      -12.34     25.25 o 
   3  -6  11      506.27      487.09     41.12 o 
   4  -6  11        1.81       21.74     38.55 o 
  -8  -5  11      227.58      219.43     60.49 o 
  -7  -5  11      682.23      598.35     57.19 o 
  -6  -5  11      452.97      473.35     51.74 o 
  -5  -5  11      778.76      880.36     59.17 o 
  -4  -5  11      353.94      346.02     43.30 o 
  -3  -5  11      920.41     1094.78     61.77 o 
  -2  -5  11      590.24      633.43     31.10 o 
  -1  -5  11     1116.73     1124.40     39.04 o 
   0  -5  11       83.76       90.33     20.52 o 
   1  -5  11      928.61      907.47     44.19 o 
   2  -5  11      132.98      109.84     32.88 o 
   3  -5  11      740.27      778.42     43.79 o 
   4  -5  11       43.60       23.95     27.01 o 
   5  -5  11      295.36      280.12     43.98 o 
  -8  -4  11      701.88      776.26     64.83 o 
  -7  -4  11      316.21      314.01     50.23 o 
  -6  -4  11      588.17      541.96     67.61 o 
  -5  -4  11     1141.74     1140.83     70.57 o 
  -4  -4  11      681.94      763.66     53.29 o 
  -3  -4  11      654.74      678.18     49.02 o 
  -2  -4  11     1246.45     1200.84     66.69 o 
  -1  -4  11      951.34      965.58     42.52 o 
   0  -4  11      539.53      578.79     45.19 o 
   1  -4  11      814.75      833.12     33.92 o 
   2  -4  11      720.01      696.18     38.43 o 
   3  -4  11      824.22      863.66     61.83 o 
   4  -4  11       59.16       37.58     27.59 o 
   5  -4  11      666.68      682.39     59.18 o 
  -8  -3  11      691.62      698.58     60.56 o 
  -7  -3  11      242.81      229.35     45.60 o 
  -6  -3  11     1017.21     1047.36     64.71 o 
  -5  -3  11      510.69      497.93     88.36 o 
  -4  -3  11     1263.02     1342.07     66.69 o 
  -3  -3  11      904.26      906.24     54.72 o 
  -2  -3  11     3187.90     3218.38    105.80 o 
  -1  -3  11      807.60      801.34     43.72 o 
   0  -3  11     1803.82     1780.71     52.56 o 
   1  -3  11      453.59      425.67     25.33 o 
   2  -3  11     1017.34      972.33     42.23 o 
   3  -3  11      507.45      472.99     33.72 o 
   4  -3  11      662.74      643.97     38.53 o 
   5  -3  11      478.64      460.11     36.80 o 
   6  -3  11      221.03      200.05     33.14 o 
  -8  -2  11      703.86      827.92     62.63 o 
  -7  -2  11       24.07      -33.55     33.55 o 
  -6  -2  11     1302.44     1414.60    149.45 o 
  -5  -2  11       55.67       44.77     32.86 o 
  -4  -2  11     1879.00     1911.91     88.36 o 
  -3  -2  11      370.08      424.14    106.16 o 
  -2  -2  11     4279.47     4423.20    235.44 o 
  -1  -2  11       31.46       30.08     17.94 o 
   0  -2  11      905.78      895.63     40.23 o 
   1  -2  11      477.10      432.08     24.38 o 
   2  -2  11     1460.18     1335.77     58.38 o 
   3  -2  11      561.97      541.99     32.78 o 
   4  -2  11      765.09      778.13     39.12 o 
   5  -2  11      352.84      302.76     31.44 o 
   6  -2  11      374.15      330.67     34.59 o 
   7  -2  11      330.42      391.90     40.14 o 
  -8  -1  11      885.32      884.25     75.32 o 
  -7  -1  11       86.30       85.84     32.05 o 
  -6  -1  11      991.39     1079.91     57.74 o 
  -5  -1  11      149.29      154.79     25.48 o 
  -4  -1  11     3532.28     3527.48    180.88 o 
  -3  -1  11       40.21       35.70     23.79 o 
  -2  -1  11     2463.50     2362.92     79.76 o 
  -1  -1  11      535.80      571.32     33.46 o 
   0  -1  11     3168.08     3188.21     70.88 o 
   1  -1  11      268.27      295.06     20.69 o 
   2  -1  11     3408.11     3269.59     69.72 o 
   3  -1  11      106.24      114.30     21.77 o 
   4  -1  11      568.13      567.18     33.50 o 
   5  -1  11      425.63      493.18     34.12 o 
   6  -1  11     1034.67     1003.13     46.93 o 
   7  -1  11       87.54      123.56     28.30 o 
  -8   0  11      606.32      613.85     43.06 o 
  -7   0  11      149.67      180.16     26.71 o 
  -6   0  11     1362.36     1321.69     43.70 o 
  -5   0  11      290.99      259.46     22.77 o 
  -4   0  11     1868.79     1841.23     46.76 o 
  -3   0  11      217.23      226.73     17.55 o 
  -2   0  11     1105.55     1010.53     39.03 o 
  -1   0  11      586.74      620.33     31.13 o 
   0   0  11     7968.69     8013.12    134.63 o 
   1   0  11       35.77        1.31     15.74 o 
   2   0  11     3157.26     3058.39     57.50 o 
   3   0  11        7.25       -1.04     14.48 o 
   4   0  11     1805.09     1829.36     53.35 o 
   5   0  11       39.42       48.49     27.92 o 
   6   0  11     1517.52     1484.53     52.69 o 
   7   0  11       14.77      -17.40     23.28 o 
   8   0  11      495.12      385.01     46.88 o 
  -8   1  11      297.86      322.72     41.07 o 
  -7   1  11      313.97      348.89     51.87 o 
  -6   1  11     1331.55     1279.99     59.58 o 
  -5   1  11      632.58      622.96     30.36 o 
  -4   1  11      982.73     1042.91     45.88 o 
  -3   1  11      770.24      777.26     50.21 o 
  -2   1  11     5088.49     4897.67     97.75 o 
  -1   1  11      318.29      373.88     35.61 o 
   0   1  11     2558.96     2557.27     51.14 o 
   1   1  11      284.45      308.06     20.29 o 
   2   1  11     3269.29     3304.69     53.17 o 
   3   1  11        8.72        8.92     13.83 o 
   4   1  11     4686.14     4540.06     89.87 o 
   5   1  11        6.00      -17.09     17.09 o 
   6   1  11      827.32      844.22     40.05 o 
   7   1  11       45.34       61.45     31.00 o 
   8   1  11      637.16      675.70     52.00 o 
  -8   2  11       89.50       92.07     36.03 o 
  -7   2  11      542.06      535.11     39.82 o 
  -6   2  11      495.62      523.81     33.55 o 
  -5   2  11      789.29      788.52     33.46 o 
  -4   2  11     1190.55     1187.02     38.50 o 
  -3   2  11     3570.35     3383.71     68.93 o 
  -2   2  11     2605.32     2454.28     69.51 o 
  -1   2  11     2308.57     2188.18     52.39 o 
   0   2  11     1011.67      926.89     33.27 o 
   1   2  11     1323.64     1389.97     41.77 o 
   2   2  11     3971.93     4063.33     69.78 o 
   3   2  11     1032.24     1096.89     46.16 o 
   4   2  11     3359.83     3213.25     96.90 o 
   5   2  11       81.19       81.06     16.98 o 
   6   2  11     1662.75     1576.03     52.34 o 
   7   2  11       27.73       39.60     48.04 o 
   8   2  11      491.48      534.76     47.25 o 
   9   2  11       21.32       61.89     36.48 o 
  -8   3  11       19.18      -26.09     47.44 o 
  -7   3  11      807.27      871.93     47.46 o 
  -6   3  11      154.04      189.88     25.43 o 
  -5   3  11     1284.21     1230.09     41.30 o 
  -4   3  11      743.50      716.65     31.50 o 
  -3   3  11     2270.68     2083.86     44.12 o 
  -2   3  11      649.61      757.33     31.23 o 
  -1   3  11     1851.62     1896.38     46.27 o 
   0   3  11     2095.56     2069.43     41.32 o 
   1   3  11     2524.57     2479.68     50.18 o 
   2   3  11     2070.67     2078.53     68.65 o 
   3   3  11     1232.58     1214.80     34.86 o 
   4   3  11     1280.95     1270.66     31.95 o 
   5   3  11      820.96      794.57     37.74 o 
   6   3  11     1821.22     1845.67     56.14 o 
   7   3  11      347.53      325.85     31.08 o 
   8   3  11      540.87      507.86     37.35 o 
   9   3  11        5.34       38.38     34.20 o 
  -7   4  11      786.56      875.31     75.76 o 
  -6   4  11      113.36      161.04     29.74 o 
  -5   4  11     1436.44     1387.34     75.67 o 
  -4   4  11       70.72       88.60     19.87 o 
  -3   4  11     1982.02     1894.43     43.67 o 
  -2   4  11      599.37      637.63     29.81 o 
  -1   4  11     3152.47     3117.33     62.06 o 
   0   4  11     1038.89     1072.17     35.84 o 
   1   4  11     3084.66     3029.94     57.25 o 
   2   4  11      861.00      943.28     30.86 o 
   3   4  11     1010.90     1025.54     38.64 o 
   4   4  11     2487.09     2522.82     50.56 o 
   5   4  11     1413.61     1338.78     45.16 o 
   6   4  11      882.42      952.90     42.12 o 
   7   4  11      437.70      457.99     33.67 o 
   8   4  11      956.51      898.01     45.55 o 
   9   4  11      142.65      127.11     30.95 o 
  -7   5  11      347.51      352.56     46.04 o 
  -6   5  11       31.55       32.00     26.85 o 
  -5   5  11     1509.86     1460.80     46.32 o 
  -4   5  11        6.79        7.84     18.04 o 
  -3   5  11     1862.73     1813.67     42.80 o 
  -2   5  11      172.32      221.10     22.29 o 
  -1   5  11     3038.52     2845.22     59.26 o 
   0   5  11      325.90      386.88     24.65 o 
   1   5  11     2491.98     2445.71     50.77 o 
   2   5  11      720.11      697.87     32.24 o 
   3   5  11     2160.13     2081.22     68.41 o 
   4   5  11      816.88      847.75     29.46 o 
   5   5  11     1885.14     1952.07     44.78 o 
   6   5  11      737.02      740.51     37.82 o 
   7   5  11      958.77      945.33     46.13 o 
   8   5  11      585.33      580.25     38.98 o 
   9   5  11      437.27      430.51     38.73 o 
  -6   6  11      127.31       90.65     29.99 o 
  -5   6  11     1060.18     1082.46     42.37 o 
  -4   6  11       42.35       38.61     17.86 o 
  -3   6  11     1530.49     1466.73     39.71 o 
  -2   6  11      110.78       73.00     16.74 o 
  -1   6  11     2842.11     2814.67     59.62 o 
   0   6  11        6.43       14.16     15.69 o 
   1   6  11     2412.54     2299.75     49.40 o 
   2   6  11      207.19      239.03     22.23 o 
   3   6  11     3797.30     3821.95     77.23 o 
   4   6  11       55.63       71.91     18.32 o 
   5   6  11     2031.47     1999.66     72.25 o 
   6   6  11      490.82      541.66     35.42 o 
   7   6  11     1485.01     1658.80     56.04 o 
   8   6  11      148.49      160.39     28.33 o 
   9   6  11      410.25      386.61     61.49 o 
  -6   7  11      114.03       57.25     44.48 o 
  -5   7  11      584.03      537.56     51.38 o 
  -4   7  11      240.35      208.20     22.49 o 
  -3   7  11     1021.85      988.67     34.81 o 
  -2   7  11      164.19      142.19     24.36 o 
  -1   7  11     1487.45     1542.22     59.76 o 
   0   7  11      172.05      131.16     22.17 o 
   1   7  11     2103.34     2106.47     48.25 o 
   2   7  11       66.17       81.08     19.15 o 
   3   7  11     3568.84     3499.64     73.86 o 
   4   7  11       34.90       60.22     18.85 o 
   5   7  11     1452.43     1427.48     46.73 o 
   6   7  11      221.90      252.20     49.66 o 
   7   7  11     1765.08     1742.86     56.08 o 
   8   7  11       25.68       25.49     24.71 o 
   9   7  11      591.30      574.11     62.07 o 
  -5   8  11      169.83      179.15     28.86 o 
  -4   8  11      259.71      234.52     24.99 o 
  -3   8  11      699.73      618.15     59.58 o 
  -2   8  11      266.76      225.90     25.83 o 
  -1   8  11     1385.63     1395.28     76.50 o 
   0   8  11      250.24      174.43     24.41 o 
   1   8  11     1694.91     1604.09     51.31 o 
   2   8  11       40.41       34.70     18.47 o 
   3   8  11     2127.16     2164.21     47.91 o 
   4   8  11      104.53      116.04     17.94 o 
   5   8  11     1362.64     1443.66     61.46 o 
   6   8  11       39.93       22.59     18.14 o 
   7   8  11      931.19      960.90     44.46 o 
   8   8  11        8.34       12.68     32.80 o 
   9   8  11      784.65      853.45     47.53 o 
  -4   9  11      286.95      235.14     35.05 o 
  -3   9  11      352.87      322.72     29.46 o 
  -2   9  11      447.95      444.03     30.35 o 
  -1   9  11      638.16      654.93     66.49 o 
   0   9  11      624.78      641.76     47.79 o 
   1   9  11      852.88      780.26     50.56 o 
   2   9  11      399.02      424.29     24.65 o 
   3   9  11     1189.21     1282.07     38.26 o 
   4   9  11      615.14      619.94     33.27 o 
   5   9  11     1848.35     1836.37     45.79 o 
   6   9  11       11.85        0.46     15.22 o 
   7   9  11      934.60     1000.01     46.56 o 
   8   9  11      236.90      191.64     30.11 o 
   9   9  11      532.87      582.50     41.81 o 
  -3  10  11       78.75       37.71     24.00 o 
  -2  10  11      411.46      378.51     30.63 o 
  -1  10  11      262.02      270.78     28.11 o 
   0  10  11      708.70      658.17     40.29 o 
   1  10  11      269.31      245.24     27.08 o 
   2  10  11      832.82      851.27     41.09 o 
   3  10  11      952.84      902.24     34.80 o 
   4  10  11      559.89      557.32     29.66 o 
   5  10  11      582.12      619.99     29.75 o 
   6  10  11      498.92      511.30     43.63 o 
   7  10  11      456.90      525.62     38.09 o 
   8  10  11      243.66      228.28     44.86 o 
   9  10  11      391.45      402.79     61.95 o 
  -2  11  11      358.22      363.43     31.99 o 
  -1  11  11       66.69       56.51     35.73 o 
   0  11  11      691.42      661.17     36.51 o 
   1  11  11      232.77      256.47     34.17 o 
   2  11  11      608.90      670.46     31.62 o 
   3  11  11      273.78      258.93     38.35 o 
   4  11  11      663.84      604.17     37.45 o 
   5  11  11      215.93      209.18     23.44 o 
   6  11  11      708.14      707.79     32.73 o 
   7  11  11      493.41      477.22     39.15 o 
   8  11  11      206.00      264.12     38.77 o 
  -1  12  11        1.55       -4.00     23.62 o 
   0  12  11      358.30      380.59     28.81 o 
   1  12  11       13.00       16.37     21.77 o 
   2  12  11      731.81      724.72     45.84 o 
   3  12  11       75.59       30.25     20.99 o 
   4  12  11      590.53      547.29     35.95 o 
   5  12  11       60.69       57.07     21.24 o 
   6  12  11      426.47      416.67     29.23 o 
   7  12  11      208.19      201.06     25.55 o 
   8  12  11      218.83      189.87    101.41 o 
   1  13  11        3.26        0.89     22.23 o 
   2  13  11      374.98      434.22     38.61 o 
   3  13  11        0.98      -21.20     21.20 o 
   4  13  11      501.70      495.52     31.82 o 
   5  13  11       17.26       -9.19     24.91 o 
   6  13  11      577.16      563.51     33.64 o 
  -4  -8  12        3.62      -47.44     47.44 o 
  -3  -8  12      588.48      603.84     51.53 o 
  -2  -8  12       28.76       58.64     28.14 o 
  -1  -8  12      434.66      494.00     40.36 o 
  -6  -7  12      155.88       55.75     56.93 o 
  -5  -7  12      621.23      712.81    135.21 o 
  -4  -7  12       66.08      124.54     41.00 o 
  -3  -7  12      886.61      906.29     62.98 o 
  -2  -7  12       30.74       53.30     23.78 o 
  -1  -7  12      571.60      511.16     35.13 o 
   0  -7  12        0.26       -9.53     27.31 o 
   1  -7  12      662.52      737.93    157.16 o 
  -7  -6  12      495.81      491.04     73.54 o 
  -6  -6  12      245.46      260.45     93.11 o 
  -5  -6  12      938.25      892.54     63.27 o 
  -4  -6  12      308.24      352.55     48.42 o 
  -3  -6  12     1126.54     1112.95     66.20 o 
  -2  -6  12      127.75      115.95     28.21 o 
  -1  -6  12      833.90      893.92     46.85 o 
   0  -6  12       23.20       45.61     23.17 o 
   1  -6  12      945.85     1011.02     83.98 o 
   2  -6  12        1.00      -30.16     30.16 o 
   3  -6  12      276.62      271.80     43.61 o 
  -7  -5  12      405.35      460.49     55.55 o 
  -6  -5  12      845.68      845.95     64.35 o 
  -5  -5  12      858.58      814.41     59.84 o 
  -4  -5  12      563.07      606.80     53.28 o 
  -3  -5  12      684.85      753.22     54.88 o 
  -2  -5  12      496.36      521.51     36.22 o 
  -1  -5  12      977.27      975.42     46.28 o 
   0  -5  12      148.26      120.57     23.65 o 
   1  -5  12      722.07      727.59     41.22 o 
   2  -5  12       39.80       19.83     25.21 o 
   3  -5  12      606.70      677.40     44.03 o 
   4  -5  12        9.67       45.47     41.51 o 
  -7  -4  12      251.35      238.84     50.02 o 
  -6  -4  12     1299.68     1256.72     78.28 o 
  -5  -4  12      293.95      291.38     45.60 o 
  -4  -4  12      739.84      797.41     56.99 o 
  -3  -4  12     1046.04     1098.27     63.24 o 
  -2  -4  12     1374.92     1458.85     75.91 o 
  -1  -4  12      566.59      566.58     36.19 o 
   0  -4  12       91.57       90.65     23.96 o 
   1  -4  12     1242.74     1231.93     41.58 o 
   2  -4  12      418.76      432.68     34.62 o 
   3  -4  12      788.09      755.53     79.40 o 
   4  -4  12      169.05       84.21     28.36 o 
   5  -4  12      436.82      400.51     88.96 o 
  -8  -3  12     1154.20     1257.26     96.07 o 
  -7  -3  12       40.02        8.59     41.65 o 
  -6  -3  12     1319.70     1247.00     73.94 o 
  -5  -3  12      254.82      193.64     56.34 o 
  -4  -3  12     2001.13     1864.93     84.81 o 
  -3  -3  12      754.47      804.77     55.52 o 
  -2  -3  12     2192.50     2158.13     94.29 o 
  -1  -3  12      535.09      538.77     34.79 o 
   0  -3  12      434.98      453.52     31.97 o 
   1  -3  12     1303.73     1302.06     41.58 o 
   2  -3  12     1111.74     1030.95     45.04 o 
   3  -3  12      225.41      241.03     29.41 o 
   4  -3  12      261.37      235.44     31.24 o 
   5  -3  12      561.45      523.49     50.42 o 
  -8  -2  12      961.44      991.57     86.58 o 
  -7  -2  12        0.36       10.29     39.33 o 
  -6  -2  12     1897.37     2055.57     87.88 o 
  -5  -2  12       53.89       11.36     49.82 o 
  -4  -2  12     2204.61     2129.77    138.18 o 
  -3  -2  12      172.70       98.92     34.41 o 
  -2  -2  12     1637.10     1824.26     91.92 o 
  -1  -2  12      872.96      926.99     40.19 o 
   0  -2  12     2406.76     2376.35     63.01 o 
   1  -2  12      396.18      427.44     30.91 o 
   2  -2  12     1370.04     1381.91     69.16 o 
   3  -2  12      444.27      456.48     33.19 o 
   4  -2  12      376.02      410.79     33.38 o 
   5  -2  12      306.71      267.29     32.64 o 
   6  -2  12      435.50      439.96     39.30 o 
  -8  -1  12      469.35      362.94     66.42 o 
  -7  -1  12       76.36       12.57     39.48 o 
  -6  -1  12     1670.22     1750.72     92.52 o 
  -5  -1  12      181.53      151.92     53.97 o 
  -4  -1  12     1960.55     2079.57    166.05 o 
  -3  -1  12      154.86      177.58     34.76 o 
  -2  -1  12     2205.07     2176.17     78.92 o 
  -1  -1  12      161.56      180.84     22.88 o 
   0  -1  12     2137.76     2104.08     57.19 o 
   1  -1  12      327.48      339.79     27.50 o 
   2  -1  12     1813.80     1787.29     55.98 o 
   3  -1  12      408.94      398.01     29.93 o 
   4  -1  12     1411.17     1448.00     52.42 o 
   5  -1  12       61.37       43.83     25.17 o 
   6  -1  12      483.12      456.08     37.46 o 
   7  -1  12      166.93      163.26     32.14 o 
  -8   0  12      456.59      434.11     66.42 o 
  -7   0  12       82.70      117.69     33.89 o 
  -6   0  12     1298.95     1319.41     86.32 o 
  -5   0  12      314.32      330.74     26.52 o 
  -4   0  12     2234.14     2196.19     75.20 o 
  -3   0  12       21.19        1.64     18.18 o 
  -2   0  12     2188.44     2252.34     80.65 o 
  -1   0  12       70.49       46.47     26.74 o 
   0   0  12     1459.56     1443.37     46.31 o 
   1   0  12       47.20       55.93     24.00 o 
   2   0  12     2869.46     2891.05     68.74 o 
   3   0  12        1.89       -9.73     22.03 o 
   4   0  12     1043.65     1066.20     43.56 o 
   5   0  12       15.97       36.05     22.78 o 
   6   0  12      713.96      748.85     47.99 o 
   7   0  12       36.00       24.18     34.28 o 
  -8   1  12      404.41      415.69     45.66 o 
  -7   1  12      156.92      118.01     26.22 o 
  -6   1  12     1094.13     1130.81     62.49 o 
  -5   1  12      264.30      241.97     25.44 o 
  -4   1  12     1688.09     1636.79     46.41 o 
  -3   1  12      714.57      724.17     31.60 o 
  -2   1  12     3294.62     3161.67     63.55 o 
  -1   1  12       71.70       93.95     16.91 o 
   0   1  12     5208.03     5344.69    203.56 o 
   1   1  12       42.29       49.76     17.97 o 
   2   1  12     2389.09     2453.06     60.93 o 
   3   1  12      117.01      114.31     17.70 o 
   4   1  12     1725.46     1720.59     52.04 o 
   5   1  12        0.32      -20.03     20.03 o 
   6   1  12      935.18      980.35     45.42 o 
   7   1  12       14.13       12.73     33.21 o 
   8   1  12      433.83      483.43     49.02 o 
  -7   2  12      472.72      477.67     40.51 o 
  -6   2  12      778.35      811.69     50.16 o 
  -5   2  12      640.83      652.98     46.74 o 
  -4   2  12      906.23      875.43     36.41 o 
  -3   2  12      946.88      916.16     39.43 o 
  -2   2  12     1140.18     1168.17     38.70 o 
  -1   2  12     1456.82     1459.28     41.19 o 
   0   2  12     2215.95     2281.67     49.42 o 
   1   2  12      473.49      465.10     24.30 o 
   2   2  12     1903.14     1965.63     61.46 o 
   3   2  12      250.75      252.60     21.05 o 
   4   2  12     2776.76     2690.03     64.05 o 
   5   2  12      284.96      293.73     26.44 o 
   6   2  12     1170.10     1100.98     54.44 o 
   7   2  12        2.68       13.05     40.92 o 
   8   2  12      533.23      559.71     50.69 o 
  -7   3  12      715.86      676.22     53.13 o 
  -6   3  12      246.38      271.72     28.96 o 
  -5   3  12      953.98      949.19     39.05 o 
  -4   3  12      251.72      291.57     28.25 o 
  -3   3  12      856.59      893.72     31.51 o 
  -2   3  12     1013.83      952.54     44.51 o 
  -1   3  12     1292.10     1220.15     39.30 o 
   0   3  12      410.62      411.81     24.82 o 
   1   3  12     1393.99     1255.85     48.28 o 
   2   3  12     1947.81     1953.63     55.64 o 
   3   3  12     1164.55     1176.68     55.49 o 
   4   3  12     1094.91     1097.57     59.09 o 
   5   3  12      328.59      399.79     51.70 o 
   6   3  12      782.65      779.84     87.92 o 
   7   3  12      134.85       92.41     31.57 o 
   8   3  12      387.27      315.62     41.83 o 
  -7   4  12      615.16      597.59     53.60 o 
  -6   4  12       10.61       28.70     33.90 o 
  -5   4  12     1091.08     1069.45     41.77 o 
  -4   4  12      124.80      146.11     20.84 o 
  -3   4  12      951.03      927.42     32.78 o 
  -2   4  12      584.87      507.88     28.97 o 
  -1   4  12     1656.50     1562.21     44.36 o 
   0   4  12      732.20      747.44     33.27 o 
   1   4  12     2330.56     2396.00     51.08 o 
   2   4  12      816.84      839.83     61.63 o 
   3   4  12     2060.94     2068.47     54.79 o 
   4   4  12      731.34      759.59     35.80 o 
   5   4  12      807.64      828.79     37.43 o 
   6   4  12     1118.80     1178.04     55.85 o 
   7   4  12      540.97      508.94     36.82 o 
   8   4  12      405.50      494.46     38.68 o 
   9   4  12       99.04       88.34     30.40 o 
  -6   5  12        1.88      -22.96     26.83 o 
  -5   5  12      957.98      921.79     40.46 o 
  -4   5  12        9.65       23.28     17.90 o 
  -3   5  12     1212.28     1234.88     42.33 o 
  -2   5  12      135.30      147.58     21.96 o 
  -1   5  12     2159.33     2188.74     58.72 o 
   0   5  12      356.17      334.09     24.89 o 
   1   5  12     1912.91     1956.64     46.19 o 
   2   5  12      610.78      633.80     31.75 o 
   3   5  12     2951.57     2953.93     66.95 o 
   4   5  12      272.61      279.88     25.48 o 
   5   5  12     1444.49     1324.65     60.23 o 
   6   5  12      444.16      442.23     43.29 o 
   7   5  12      707.86      740.07     40.46 o 
   8   5  12      447.10      479.50     37.74 o 
   9   5  12      163.07       84.83     30.55 o 
  -6   6  12       13.40      -25.68     33.05 o 
  -5   6  12      639.63      654.92     38.35 o 
  -4   6  12       37.42       23.02     18.97 o 
  -3   6  12     1286.68     1280.82     39.30 o 
  -2   6  12        0.80        5.48     16.58 o 
  -1   6  12     2120.82     2082.33     52.59 o 
   0   6  12       69.28       63.09     21.19 o 
   1   6  12     2132.81     2090.34     54.14 o 
   2   6  12      200.70      184.99     22.79 o 
   3   6  12     3581.30     3634.07     76.84 o 
   4   6  12        9.51       22.17     18.30 o 
   5   6  12     1031.61     1066.21     75.74 o 
   6   6  12      235.76      205.49     27.21 o 
   7   6  12     1545.96     1446.00     53.93 o 
   8   6  12      329.62      296.38     32.69 o 
   9   6  12      379.01      411.67     39.08 o 
  -5   7  12      503.51      535.18     36.51 o 
  -4   7  12      141.97      116.12     22.67 o 
  -3   7  12      907.39      963.43     48.83 o 
  -2   7  12      112.39      103.02     21.06 o 
  -1   7  12     1104.34     1157.26     46.67 o 
   0   7  12      183.48      148.97     31.14 o 
   1   7  12     1607.70     1619.35     61.97 o 
   2   7  12       71.46       62.17     20.22 o 
   3   7  12     2200.66     2278.06     58.90 o 
   4   7  12       83.90       55.89     20.25 o 
   5   7  12      834.00      858.11     39.83 o 
   6   7  12        1.16      -15.16     26.80 o 
   7   7  12     1356.98     1409.00     53.24 o 
   8   7  12        4.02       28.54     25.42 o 
   9   7  12      452.21      378.42     38.98 o 
  -4   8  12      219.43      191.47     28.00 o 
  -3   8  12      414.33      442.36     31.92 o 
  -2   8  12      414.59      400.53     29.34 o 
  -1   8  12     1355.71     1388.19     51.77 o 
   0   8  12      209.33      239.59     42.21 o 
   1   8  12     1245.06     1133.66     54.13 o 
   2   8  12      236.80      193.11     24.03 o 
   3   8  12     1204.80     1280.67     45.98 o 
   4   8  12      137.99      145.18     24.18 o 
   5   8  12     1590.94     1564.01     51.30 o 
   6   8  12       11.28      -20.77     20.77 o 
   7   8  12      618.38      643.61     40.36 o 
   8   8  12        8.69       48.60     26.40 o 
   9   8  12      505.13      584.73     43.75 o 
  -4   9  12      354.69      373.39     39.76 o 
  -3   9  12      195.82      203.12     28.21 o 
  -2   9  12      295.14      264.45     27.94 o 
  -1   9  12      680.45      699.32     40.84 o 
   0   9  12      672.74      609.57     38.03 o 
   1   9  12      621.68      546.79     41.89 o 
   2   9  12      227.84      223.42     26.28 o 
   3   9  12      960.44     1024.75     51.43 o 
   4   9  12      337.83      284.79     27.79 o 
   5   9  12     1272.91     1311.95     48.59 o 
   6   9  12      124.88      144.18     26.01 o 
   7   9  12     1090.28      993.04     82.43 o 
   8   9  12       49.30       78.32     28.89 o 
  -3  10  12       24.25       14.32     24.01 o 
  -2  10  12      277.48      311.41     36.14 o 
  -1  10  12      195.74      278.95     38.41 o 
   0  10  12      597.70      595.95     40.06 o 
   1  10  12      373.80      352.34     48.04 o 
   2  10  12      505.09      499.61     42.16 o 
   3  10  12      509.44      534.13     29.11 o 
   4  10  12      625.78      635.05     30.78 o 
   5  10  12      493.65      469.71     28.43 o 
   6  10  12      172.47      150.31     22.74 o 
   7  10  12      392.52      453.36     68.28 o 
   8  10  12      201.37      242.93     33.08 o 
  -2  11  12      255.42      273.82     35.10 o 
  -1  11  12       35.11       48.20     24.50 o 
   0  11  12      564.28      587.34     47.25 o 
   1  11  12      199.17      141.18     35.46 o 
   2  11  12      800.27      784.44     40.04 o 
   3  11  12      237.45      184.29     24.17 o 
   4  11  12      468.02      448.26     31.31 o 
   5  11  12      164.53      147.54     25.68 o 
   6  11  12      433.90      434.85     29.05 o 
   7  11  12      248.19      244.70     26.26 o 
   8  11  12      314.98      247.89     69.39 o 
   0  12  12      379.80      323.93     39.03 o 
   1  12  12        1.61      -16.98     24.47 o 
   2  12  12      707.21      691.48     40.67 o 
   3  12  12       91.70      103.27     23.53 o 
   4  12  12      433.53      423.68     30.46 o 
   5  12  12       53.22       49.73     22.41 o 
   6  12  12      508.98      535.83     32.53 o 
   7  12  12      182.24      170.36     26.37 o 
   2  13  12      237.70      209.24     41.21 o 
   3  13  12        3.37      -24.54     24.54 o 
   4  13  12      409.26      398.37     46.69 o 
   5  13  12        6.88      -16.26     21.52 o 
  -4  -7  13        3.90      -47.44     47.44 o 
  -3  -7  13      432.88      480.37     73.54 o 
  -2  -7  13       19.77       -6.39     32.42 o 
  -1  -7  13      419.24      497.64     57.53 o 
  -5  -6  13      366.99      364.13     69.98 o 
  -4  -6  13       21.18       15.06     49.22 o 
  -3  -6  13      637.42      674.01    119.80 o 
  -2  -6  13      172.28      150.89     42.16 o 
  -1  -6  13      525.41      607.00     42.87 o 
   0  -6  13       11.26      -30.16     30.16 o 
   1  -6  13      655.34      703.46     52.76 o 
  -6  -5  13       77.56       60.49     54.56 o 
  -5  -5  13      484.41      542.67     90.74 o 
  -4  -5  13      224.86      152.80     41.89 o 
  -3  -5  13      560.69      656.48    107.34 o 
  -2  -5  13      434.28      447.27     50.16 o 
  -1  -5  13      439.62      466.87     37.39 o 
   0  -5  13       76.87       71.22     31.60 o 
   1  -5  13     1121.93     1208.94     52.92 o 
   2  -5  13      100.22       83.47     33.42 o 
   3  -5  13      232.54      272.93     43.89 o 
  -7  -4  13      155.70      186.22     60.49 o 
  -6  -4  13      424.40      400.54     77.69 o 
  -5  -4  13      290.37      343.87     48.95 o 
  -4  -4  13      352.49      353.05     47.87 o 
  -3  -4  13      463.79      474.87     49.48 o 
  -2  -4  13      219.28      231.71     40.51 o 
  -1  -4  13      547.21      591.89     38.58 o 
   0  -4  13      510.10      579.98     38.75 o 
   1  -4  13      590.41      576.78     49.85 o 
   2  -4  13      265.66      215.58     30.86 o 
   3  -4  13      318.05      318.78     35.15 o 
   4  -4  13      111.61      112.46     36.87 o 
  -7  -3  13       66.78      142.33     58.12 o 
  -6  -3  13      799.11      805.72     64.86 o 
  -5  -3  13       63.15       87.24     53.97 o 
  -4  -3  13      546.27      604.70     54.13 o 
  -3  -3  13      397.05      467.17     48.42 o 
  -2  -3  13     1257.57     1341.99     70.04 o 
  -1  -3  13      550.77      502.08     35.16 o 
   0  -3  13     1111.17     1163.93     49.12 o 
   1  -3  13      301.76      326.01     31.84 o 
   2  -3  13      775.02      741.47     51.96 o 
   3  -3  13      381.71      388.75     66.88 o 
   4  -3  13      405.69      423.18     37.54 o 
   5  -3  13      140.00      161.74     38.33 o 
  -7  -2  13        0.48      -14.23     49.82 o 
  -6  -2  13      932.21     1018.72     68.57 o 
  -5  -2  13        8.32      -33.45     34.76 o 
  -4  -2  13     1345.15     1367.74     70.96 o 
  -3  -2  13       69.72       79.74     33.90 o 
  -2  -2  13     1839.84     1924.87    185.03 o 
  -1  -2  13      103.68      137.55     45.66 o 
   0  -2  13     1466.28     1651.18    100.96 o 
   1  -2  13      162.68      202.19     29.76 o 
   2  -2  13     1248.70     1197.13     61.54 o 
   3  -2  13      184.10      197.36     29.74 o 
   4  -2  13      288.53      295.38     32.42 o 
   5  -2  13      221.10      232.38     33.37 o 
  -7  -1  13        8.96       -4.74     49.82 o 
  -6  -1  13     1029.73     1077.45    138.18 o 
  -5  -1  13       34.95       76.98     41.03 o 
  -4  -1  13     1249.31     1335.07    109.71 o 
  -3  -1  13       35.19       84.09     35.52 o 
  -2  -1  13     2011.88     2033.87    142.33 o 
  -1  -1  13        1.62       37.06     28.71 o 
   0  -1  13     2730.63     2788.94     83.49 o 
   1  -1  13        3.90       19.21     20.71 o 
   2  -1  13     1506.77     1460.76     64.46 o 
   3  -1  13      109.57       91.36     24.65 o 
   4  -1  13      767.77      781.19     41.26 o 
   5  -1  13      139.17      169.42     29.64 o 
   6  -1  13      484.94      463.18     39.38 o 
  -7   0  13       36.21        9.49     49.82 o 
  -6   0  13      819.27      868.30     74.72 o 
  -5   0  13      453.79      541.56    157.16 o 
  -4   0  13     1053.60     1000.82     64.48 o 
  -3   0  13      203.97      213.77     37.87 o 
  -2   0  13     2116.08     2058.37    125.13 o 
  -1   0  13       16.49      -12.34     26.48 o 
   0   0  13      897.68      978.61     41.34 o 
   1   0  13       61.00       84.53     22.66 o 
   2   0  13     1946.19     2084.44     59.98 o 
   3   0  13       66.76       54.35     28.85 o 
   4   0  13     1556.00     1583.39     53.89 o 
   5   0  13        1.42       12.31     23.10 o 
   6   0  13      382.39      344.85     34.93 o 
   7   0  13       51.50       29.30     35.46 o 
  -7   1  13      402.04      490.45     59.97 o 
  -6   1  13      428.35      498.12     34.02 o 
  -5   1  13      662.10      635.73     34.99 o 
  -4   1  13     1319.50     1410.21     40.93 o 
  -3   1  13      401.40      359.96     27.07 o 
  -2   1  13     1952.90     1835.50     79.47 o 
  -1   1  13      650.39      695.13     51.00 o 
   0   1  13     2418.43     2462.02     80.20 o 
   1   1  13       51.05       56.10     20.09 o 
   2   1  13     2171.95     2172.09     58.90 o 
   3   1  13      110.35      114.22     22.63 o 
   4   1  13      964.92     1124.16     56.96 o 
   5   1  13        5.54      -21.06     21.49 o 
   6   1  13      900.43      970.93     54.89 o 
   7   1  13       12.12        6.16     33.06 o 
  -7   2  13      540.28      613.50     51.92 o 
  -6   2  13      219.97      240.43     29.90 o 
  -5   2  13      502.49      509.42     33.13 o 
  -4   2  13      808.05      888.50     33.44 o 
  -3   2  13      771.69      798.78     40.86 o 
  -2   2  13     1160.95     1128.69     57.66 o 
  -1   2  13     2946.96     3005.39     62.58 o 
   0   2  13     3554.96     3461.58    122.30 o 
   1   2  13      571.01      554.93     31.81 o 
   2   2  13     1409.78     1592.60     49.81 o 
   3   2  13      450.76      448.36     30.32 o 
   4   2  13      949.48      899.71     64.64 o 
   5   2  13      147.50      129.30     30.49 o 
   6   2  13     1496.96     1510.85     75.91 o 
   7   2  13      112.49      158.48     36.30 o 
  -6   3  13      156.17      183.81     29.03 o 
  -5   3  13      746.23      769.40     38.18 o 
  -4   3  13      126.67      147.31     21.48 o 
  -3   3  13     1098.10     1002.67     46.33 o 
  -2   3  13      987.43      913.88     65.23 o 
  -1   3  13     1589.30     1506.90     44.01 o 
   0   3  13     1166.38     1219.70     50.97 o 
   1   3  13      756.94      790.94     31.67 o 
   2   3  13     1085.39     1111.66     55.13 o 
   3   3  13      756.28      784.52     34.92 o 
   4   3  13     1529.84     1623.40     65.35 o 
   5   3  13      253.50      225.36     51.00 o 
   6   3  13      518.98      559.65     43.01 o 
   7   3  13      129.16      155.77     34.75 o 
   8   3  13      415.73      448.58     82.43 o 
  -6   4  13        4.88        4.06     25.16 o 
  -5   4  13     1052.61     1071.12     44.40 o 
  -4   4  13       97.58      104.23     21.31 o 
  -3   4  13     1230.59     1213.99     38.55 o 
  -2   4  13      401.83      438.55     28.97 o 
  -1   4  13     1707.28     1715.36     64.88 o 
   0   4  13      101.49       92.16     19.70 o 
   1   4  13     1751.43     1647.04     45.71 o 
   2   4  13     1067.87     1079.92     41.44 o 
   3   4  13     1695.07     1738.84     51.63 o 
   4   4  13      490.06      587.22     49.51 o 
   5   4  13      142.72      133.94     31.84 o 
   6   4  13      758.98      865.72     42.74 o 
   7   4  13      227.26      247.40     33.43 o 
   8   4  13      277.68      248.94     40.46 o 
  -6   5  13        2.75       15.80     36.48 o 
  -5   5  13      721.28      720.23     34.72 o 
  -4   5  13        0.28       34.91     19.90 o 
  -3   5  13     1548.67     1478.22     42.98 o 
  -2   5  13       83.14      118.08     23.11 o 
  -1   5  13     1649.76     1643.05     47.88 o 
   0   5  13       79.42       86.86     20.40 o 
   1   5  13     2207.06     2183.35     71.05 o 
   2   5  13      623.40      630.25     33.65 o 
   3   5  13     1989.61     1973.86     56.13 o 
   4   5  13      113.36      122.29     24.29 o 
   5   5  13      508.76      472.59     43.59 o 
   6   5  13      845.33      807.74     54.81 o 
   7   5  13      886.45      931.33     81.97 o 
   8   5  13      162.37      200.44     33.37 o 
  -5   6  13      631.49      679.30     34.94 o 
  -4   6  13       48.20       11.25     20.17 o 
  -3   6  13     1110.95     1100.72     38.99 o 
  -2   6  13        2.95        5.38     16.99 o 
  -1   6  13     1499.09     1530.99     52.38 o 
   0   6  13       16.59       10.50     21.07 o 
   1   6  13     2101.13     2099.01    198.08 o 
   2   6  13       36.06       21.31     19.78 o 
   3   6  13     1543.60     1496.16     76.16 o 
   4   6  13      163.31      154.23     23.90 o 
   5   6  13     1483.51     1527.95     51.74 o 
   6   6  13      156.34      115.67     56.93 o 
   7   6  13     1283.05     1380.95     54.03 o 
   8   6  13      264.62      282.85     45.42 o 
  -5   7  13      393.87      403.85     56.15 o 
  -4   7  13      152.43      133.03     24.93 o 
  -3   7  13      681.61      668.57     36.07 o 
  -2   7  13       97.42      109.65     24.99 o 
  -1   7  13     1273.25     1324.84     68.21 o 
   0   7  13       70.51       76.91     23.56 o 
   1   7  13      706.46      701.36     49.82 o 
   2   7  13       20.73       27.61     19.86 o 
   3   7  13     1335.78     1377.91     47.75 o 
   4   7  13        9.88       10.30     20.23 o 
   5   7  13     1518.89     1594.58     53.28 o 
   6   7  13        0.52       -2.97     29.35 o 
   7   7  13      647.79      603.05     52.00 o 
   8   7  13        1.71        8.28     27.32 o 
  -4   8  13      220.04      269.83     37.83 o 
  -3   8  13      298.88      287.76     29.98 o 
  -2   8  13      166.86      171.57     37.83 o 
  -1   8  13      938.53      898.71     44.49 o 
   0   8  13      211.61      232.91     30.37 o 
   1   8  13      785.80      712.19     47.44 o 
   2   8  13      110.45      118.92     24.47 o 
   3   8  13     1279.74     1304.03     48.09 o 
   4   8  13      144.53      172.64     25.87 o 
   5   8  13     1037.88     1009.15     44.31 o 
   6   8  13        8.24      -21.07     29.76 o 
   7   8  13      584.03      578.39     52.00 o 
   8   8  13        0.22       15.16     26.99 o 
  -3   9  13       78.87      104.80     26.09 o 
  -2   9  13      250.77      243.28     28.84 o 
  -1   9  13      607.64      591.93     64.20 o 
   0   9  13      453.11      373.44     34.85 o 
   1   9  13      687.98      629.83     46.09 o 
   2   9  13      356.60      369.72     38.67 o 
   3   9  13      729.16      734.82     39.14 o 
   4   9  13      205.90      186.62     26.95 o 
   5   9  13      736.65      729.62     39.37 o 
   6   9  13      208.45      194.50     28.61 o 
   7   9  13      925.46      960.14     74.72 o 
   8   9  13       54.74       86.55     38.99 o 
  -2  10  13      283.32      249.77     30.82 o 
  -1  10  13      225.85      238.30     29.21 o 
   0  10  13      489.11      464.92     38.95 o 
   1  10  13      365.95      336.19     40.69 o 
   2  10  13      310.86      276.05     53.97 o 
   3  10  13      245.17      194.73     28.72 o 
   4  10  13      391.52      401.86     33.37 o 
   5  10  13      572.09      463.04     35.34 o 
   6  10  13      294.28      313.61     32.63 o 
   7  10  13      436.34      391.72     47.61 o 
  -1  11  13       22.67       26.24     25.09 o 
   0  11  13      435.77      415.13     55.47 o 
   1  11  13       69.25       52.29     33.06 o 
   2  11  13      489.21      529.09     47.57 o 
   3  11  13      263.31      295.84     32.18 o 
   4  11  13      401.55      444.24     42.34 o 
   5  11  13      172.53      151.88     23.90 o 
   6  11  13      254.61      258.76     27.44 o 
   7  11  13      156.96      178.01     45.31 o 
   1  12  13        0.83       23.59     34.62 o 
   2  12  13      444.89      514.25     49.30 o 
   3  12  13       61.97       69.27     28.07 o 
   4  12  13      495.90      551.79     57.35 o 
   5  12  13       48.88       33.73     22.78 o 
   6  12  13      317.44      351.71     35.44 o 
  -3  -6  14      597.18      623.88     79.47 o 
  -2  -6  14       31.90      -23.72     49.82 o 
  -1  -6  14      611.66      582.79     51.92 o 
  -5  -5  14      416.50      431.74     72.35 o 
  -4  -5  14      285.84      377.18     68.79 o 
  -3  -5  14      648.84      668.96     79.47 o 
  -2  -5  14      398.69      430.65     91.92 o 
  -1  -5  14      349.53      400.47     38.80 o 
   0  -5  14      245.28      202.17     40.23 o 
   1  -5  14      462.59      526.62     67.61 o 
  -6  -4  14      444.77      493.41     74.72 o 
  -5  -4  14      340.06      529.00     72.35 o 
  -4  -4  14      630.77      632.89    112.09 o 
  -3  -4  14      524.01      515.64     52.86 o 
  -2  -4  14      561.99      670.44     54.89 o 
  -1  -4  14      508.87      594.92    169.61 o 
   0  -4  14      308.24      350.76     35.42 o 
   1  -4  14      615.64      677.83    112.09 o 
   2  -4  14       56.30       91.33     51.00 o 
   3  -4  14      265.81      277.36     41.36 o 
  -6  -3  14      914.94      909.73     87.77 o 
  -5  -3  14      194.70      156.23     46.73 o 
  -4  -3  14      789.70      746.33     85.40 o 
  -3  -3  14      279.98      300.36     49.82 o 
  -2  -3  14      587.39      587.76     52.17 o 
  -1  -3  14      489.75      462.46     48.72 o 
   0  -3  14      888.98      956.90     45.82 o 
   1  -3  14      215.81      176.18     30.16 o 
   2  -3  14      173.84      152.64     37.60 o 
   3  -3  14      362.69      381.32     47.61 o 
   4  -3  14      196.56      205.30     40.26 o 
  -6  -2  14     1402.12     1547.85    106.75 o 
  -5  -2  14        7.13      -37.08     37.08 o 
  -4  -2  14      927.91      934.91     64.12 o 
  -3  -2  14       95.80      109.48     38.14 o 
  -2  -2  14     1290.43     1254.12     87.77 o 
  -1  -2  14      145.01      186.73     39.30 o 
   0  -2  14      831.82      882.71     43.53 o 
   1  -2  14      130.13      130.78     28.04 o 
   2  -2  14      637.34      628.15     50.11 o 
   3  -2  14      372.19      400.68     44.36 o 
   4  -2  14      511.37      570.30     47.76 o 
  -6  -1  14      778.98      751.98     79.47 o 
  -5  -1  14       38.33      -33.61     40.33 o 
  -4  -1  14     1300.41     1312.51    125.13 o 
  -3  -1  14        1.26        8.55     34.65 o 
  -2  -1  14     1778.29     1797.14     77.51 o 
  -1  -1  14       43.13       34.45     39.73 o 
   0  -1  14      526.73      527.15     44.85 o 
   1  -1  14       14.36        7.78     21.80 o 
   2  -1  14     1559.62     1741.33     63.50 o 
   3  -1  14      127.55      145.11     36.30 o 
   4  -1  14      539.36      492.93     49.14 o 
   5  -1  14      116.70       90.09     32.70 o 
  -6   0  14      527.36      513.58     72.35 o 
  -5   0  14       14.95      -24.07     41.51 o 
  -4   0  14     1415.52     1433.19    104.38 o 
  -3   0  14       65.83       12.42     52.78 o 
  -2   0  14     1207.17     1313.87     67.25 o 
  -1   0  14        6.90       22.34     30.49 o 
   0   0  14     1093.21     1193.58     61.54 o 
   1   0  14        6.59       28.08     22.73 o 
   2   0  14      981.05      961.12     44.24 o 
   3   0  14        6.48       -6.97     29.76 o 
   4   0  14      660.96      709.78     51.45 o 
   5   0  14       36.50       29.69     25.90 o 
   6   0  14      645.67      658.22     43.51 o 
  -6   1  14      489.04      657.09     78.28 o 
  -5   1  14      162.74      100.18     42.73 o 
  -4   1  14      895.03      854.97     46.35 o 
  -3   1  14      119.62      125.18     26.67 o 
  -2   1  14     1237.17     1224.50     68.79 o 
  -1   1  14      256.08      248.63     37.87 o 
   0   1  14     2197.51     2325.12     88.36 o 
   1   1  14        7.05        1.83     19.88 o 
   2   1  14     1121.31     1176.97     46.52 o 
   3   1  14        7.37       -8.23     42.11 o 
   4   1  14     1224.07     1310.51     63.96 o 
   5   1  14       41.60        2.56     31.74 o 
   6   1  14      628.60      661.99     50.83 o 
  -6   2  14      199.90      262.79     34.35 o 
  -5   2  14      526.80      465.86     29.99 o 
  -4   2  14      734.34      792.23     41.15 o 
  -3   2  14      422.46      438.91     26.82 o 
  -2   2  14     1059.01     1189.92     49.76 o 
  -1   2  14     1170.17     1209.24    123.35 o 
   0   2  14      448.83      454.07     42.05 o 
   1   2  14      405.63      403.74     30.86 o 
   2   2  14     1166.45     1215.22     52.99 o 
   3   2  14      318.98      324.54     29.81 o 
   4   2  14      778.63      791.12     71.17 o 
   5   2  14       63.66      148.26     49.82 o 
   6   2  14      801.81      813.29     59.30 o 
   7   2  14       51.31       27.14     37.95 o 
  -6   3  14       84.95       94.67     30.90 o 
  -5   3  14      656.40      667.40     34.09 o 
  -4   3  14      400.00      453.49     35.66 o 
  -3   3  14      798.02      794.11     33.06 o 
  -2   3  14      245.15      238.41     25.72 o 
  -1   3  14     1147.81     1182.20     41.46 o 
   0   3  14     1045.52     1046.14     44.47 o 
   1   3  14      490.69      547.66     34.00 o 
   2   3  14      821.04      905.85     40.79 o 
   3   3  14      816.96      841.13     47.78 o 
   4   3  14      479.07      456.65     58.12 o 
   5   3  14      143.02       73.54     47.44 o 
   6   3  14      742.00      781.63     78.28 o 
   7   3  14      333.87      356.04     43.74 o 
  -5   4  14      597.35      651.99     34.71 o 
  -4   4  14       12.72        7.46     20.10 o 
  -3   4  14      895.69      885.94     35.36 o 
  -2   4  14      147.56       90.31     23.04 o 
  -1   4  14      790.82      792.10     36.18 o 
   0   4  14      662.46      697.53     39.05 o 
   1   4  14      792.74      890.91     40.93 o 
   2   4  14      454.86      518.58     32.69 o 
   3   4  14      890.33      934.42     41.29 o 
   4   4  14      710.35      767.85     38.85 o 
   5   4  14      498.41      526.67     46.13 o 
   6   4  14      503.95      529.00     67.61 o 
   7   4  14      309.42      351.28     57.53 o 
  -5   5  14      374.19      344.70     30.64 o 
  -4   5  14       27.58       -3.07     20.75 o 
  -3   5  14      949.67      827.18     35.26 o 
  -2   5  14       98.74       92.26     24.31 o 
  -1   5  14      924.82      929.88     39.61 o 
   0   5  14        4.47        2.78     21.08 o 
   1   5  14     1600.97     1580.46     64.43 o 
   2   5  14      498.50      466.04     32.24 o 
   3   5  14     1059.30     1089.93     44.86 o 
   4   5  14      492.72      552.89     35.09 o 
   5   5  14      772.78      865.25     55.35 o 
   6   5  14      124.79      113.99     35.64 o 
   7   5  14      339.60      321.45     46.13 o 
  -5   6  14      473.03      501.92     48.93 o 
  -4   6  14        7.43        4.16     21.71 o 
  -3   6  14      771.39      810.56     35.98 o 
  -2   6  14        1.24       36.50     21.02 o 
  -1   6  14     1091.91     1090.31     47.39 o 
   0   6  14       48.50       19.91     22.68 o 
   1   6  14     1890.80     1979.92    115.05 o 
   2   6  14       28.10       39.30     22.01 o 
   3   6  14     1648.26     1614.28     53.40 o 
   4   6  14       43.95       30.99     22.33 o 
   5   6  14     1270.93     1237.03     64.12 o 
   6   6  14       49.01       10.98     32.28 o 
   7   6  14      606.57      553.50     63.46 o 
   8   6  14       74.17       52.19     56.93 o 
  -4   7  14       87.65       56.40     25.70 o 
  -3   7  14      486.76      524.92     36.12 o 
  -2   7  14       96.25      104.11     24.48 o 
  -1   7  14     1112.77     1029.19     47.65 o 
   0   7  14       31.69       31.00     24.41 o 
   1   7  14      795.78      834.05     50.49 o 
   2   7  14       53.33       37.47     27.52 o 
   3   7  14     1228.77     1249.50     48.21 o 
   4   7  14        2.50      -22.64     34.69 o 
   5   7  14     1352.58     1395.45     52.24 o 
   6   7  14        3.19       -6.45     41.51 o 
   7   7  14      403.48      327.48     69.39 o 
  -3   8  14      250.97      276.01     31.21 o 
  -2   8  14      136.64       90.16     28.42 o 
  -1   8  14      708.49      755.31     43.81 o 
   0   8  14      241.18      214.98     30.71 o 
   1   8  14      677.58      805.18     55.75 o 
   2   8  14      111.80      167.83     36.77 o 
   3   8  14      885.94      885.77     41.85 o 
   4   8  14       60.10       39.46     23.10 o 
   5   8  14      816.36      919.19     44.56 o 
   6   8  14       24.07      -30.16     30.16 o 
   7   8  14      593.49      597.46    103.78 o 
  -2   9  14      337.73      314.81     31.22 o 
  -1   9  14      344.88      314.57     31.06 o 
   0   9  14      301.17      236.79     33.15 o 
   1   9  14      443.83      373.59     41.53 o 
   2   9  14      348.29      326.67     39.84 o 
   3   9  14      502.95      450.73     53.68 o 
   4   9  14      210.34      184.99     28.98 o 
   5   9  14      573.69      623.62     39.23 o 
   6   9  14      100.79      105.98     47.34 o 
   7   9  14      609.29      600.56     54.93 o 
  -1  10  14       71.61      117.08     34.75 o 
   0  10  14      315.61      243.22     34.19 o 
   1  10  14      267.47      308.39     41.20 o 
   2  10  14      338.90      290.33     40.51 o 
   3  10  14      355.54      374.32     41.61 o 
   4  10  14      310.63      294.96     32.56 o 
   5  10  14      333.46      302.97     40.94 o 
   6  10  14      289.97      239.86     32.80 o 
   7  10  14      305.90      226.79     45.20 o 
   0  11  14      293.33      351.31     45.06 o 
   1  11  14       80.89      112.54     36.79 o 
   2  11  14      357.47      394.69     45.76 o 
   3  11  14      247.27      264.27     40.46 o 
   4  11  14      408.54      399.19     36.91 o 
   5  11  14      158.42      111.10     29.66 o 
   6  11  14      272.21      248.82     33.33 o 
   3  12  14        6.31       32.98     34.44 o 
   4  12  14      489.51      448.34     60.49 o 
  -4  -4  15      230.46      211.12     64.05 o 
  -3  -4  15      148.52      150.63     60.49 o 
  -2  -4  15      315.63      251.45     65.24 o 
  -1  -4  15      252.57      333.29     65.24 o 
   0  -4  15      251.88      255.49     40.87 o 
   1  -4  15      269.28      323.80     59.30 o 
  -5  -3  15       51.88       -5.93     54.56 o 
  -4  -3  15      434.88      496.97     73.54 o 
  -3  -3  15      100.60       70.55     39.31 o 
  -2  -3  15      777.64      881.44     63.66 o 
  -1  -3  15      254.71      254.73     45.56 o 
   0  -3  15      483.91      531.98     40.28 o 
   1  -3  15      615.92      636.33     52.97 o 
   2  -3  15      306.06      316.69     61.68 o 
  -5  -2  15        5.69       24.91     52.19 o 
  -4  -2  15      820.38      887.42    107.34 o 
  -3  -2  15        8.53      -20.80     35.80 o 
  -2  -2  15      653.16      715.03     62.86 o 
  -1  -2  15      147.30      157.99     39.39 o 
   0  -2  15      814.92      871.58     59.76 o 
   1  -2  15      116.48      149.17     30.36 o 
   2  -2  15      622.93      624.78     52.97 o 
   3  -2  15      121.27      127.32     40.46 o 
  -5  -1  15       19.39      112.68     54.56 o 
  -4  -1  15      855.53      963.29    142.33 o 
  -3  -1  15       36.36       46.31     37.87 o 
  -2  -1  15      904.29      883.12     60.38 o 
  -1  -1  15        2.25        5.66     32.42 o 
   0  -1  15     1006.80     1157.48    141.74 o 
   1  -1  15       38.70       40.00     25.43 o 
   2  -1  15     1162.40     1243.85     67.18 o 
   3  -1  15      115.64       98.90     37.82 o 
   4  -1  15      574.38      600.19     53.60 o 
  -5   0  15       35.48      -20.16     49.82 o 
  -4   0  15      985.96     1019.69     72.35 o 
  -3   0  15      161.15      219.39     42.70 o 
  -2   0  15     1201.99     1243.21     67.18 o 
  -1   0  15       87.21       80.32     35.58 o 
   0   0  15      731.88      806.69     53.36 o 
   1   0  15       26.36       14.11     23.63 o 
   2   0  15      812.82      845.80     44.06 o 
   3   0  15        0.14        0.20     29.88 o 
   4   0  15      655.23      605.71     51.33 o 
   5   0  15        5.39       58.32     69.39 o 
  -5   1  15      218.54      223.24     48.93 o 
  -4   1  15      744.88      702.82     61.65 o 
  -3   1  15      337.46      352.00     65.83 o 
  -2   1  15      855.39      761.97     69.98 o 
  -1   1  15      188.99      197.58     38.45 o 
   0   1  15     1592.02     1519.59     69.50 o 
   1   1  15       32.13       60.78     24.70 o 
   2   1  15     1426.92     1577.39     55.77 o 
   3   1  15       45.13       97.06     65.24 o 
   4   1  15      562.25      612.65     67.01 o 
   5   1  15        0.17      -16.61     47.44 o 
  -5   2  15      543.16      670.87     71.18 o 
  -4   2  15      324.94      391.80     38.66 o 
  -3   2  15      412.21      386.80     36.15 o 
  -2   2  15      695.64      679.02     53.47 o 
  -1   2  15      305.69      375.80     43.60 o 
   0   2  15     1170.22     1161.72     61.84 o 
   1   2  15      670.42      715.04     49.48 o 
   2   2  15      917.29      958.12     44.42 o 
   3   2  15      191.89      207.24     28.23 o 
   4   2  15      776.35      865.85     78.28 o 
   5   2  15      115.49      149.45     53.37 o 
   6   2  15      400.93      521.88     73.54 o 
  -5   3  15      662.40      652.19     37.73 o 
  -4   3  15      263.61      300.52     27.79 o 
  -3   3  15      577.21      571.15     30.95 o 
  -2   3  15      315.15      344.63     29.36 o 
  -1   3  15      806.69      842.49     44.19 o 
   0   3  15      502.98      433.01     78.88 o 
   1   3  15      597.65      588.16     45.56 o 
   2   3  15      607.44      661.91     44.86 o 
   3   3  15      407.40      422.23     39.83 o 
   4   3  15      597.82      731.82     71.17 o 
   5   3  15      243.67      246.71     58.12 o 
   6   3  15      318.56      411.57     65.24 o 
  -5   4  15      547.49      565.39     36.98 o 
  -4   4  15       36.80       18.29     22.59 o 
  -3   4  15     1011.31     1016.53     39.02 o 
  -2   4  15      191.71      173.35     26.34 o 
  -1   4  15     1074.06     1051.47     42.64 o 
   0   4  15      493.95      514.58     35.89 o 
   1   4  15      891.14      963.40     53.13 o 
   2   4  15      371.86      378.33     31.15 o 
   3   4  15      731.62      740.87     47.72 o 
   4   4  15      244.62      324.99     56.93 o 
   5   4  15      449.04      355.83     62.86 o 
   6   4  15      244.07      315.50     64.05 o 
  -4   5  15        5.61       -2.73     22.38 o 
  -3   5  15      775.05      753.59     35.74 o 
  -2   5  15       22.78        0.13     23.05 o 
  -1   5  15     1052.89     1116.88     60.76 o 
   0   5  15      234.76      213.18     35.23 o 
   1   5  15      966.12      948.22    107.34 o 
   2   5  15      152.96      177.30     33.42 o 
   3   5  15      792.46      902.90     42.58 o 
   4   5  15      383.10      356.82     32.46 o 
   5   5  15      713.04      767.71     61.08 o 
   6   5  15       84.70       36.77     52.19 o 
   7   5  15      194.11      250.27     65.24 o 
  -4   6  15       24.46       15.32     23.68 o 
  -3   6  15      696.21      616.29     37.40 o 
  -2   6  15        1.45       32.43     22.32 o 
  -1   6  15      877.00      963.45     47.35 o 
   0   6  15       23.56      -15.42     33.21 o 
   1   6  15      984.80      861.06     52.37 o 
   2   6  15        0.82       -9.58     26.80 o 
   3   6  15     1129.11     1034.60     45.61 o 
   4   6  15      102.38      131.42     27.12 o 
   5   6  15      600.65      514.24     49.06 o 
   6   6  15       30.30        7.50     33.42 o 
   7   6  15      258.78      206.55     43.98 o 
  -3   7  15      465.61      480.82     35.61 o 
  -2   7  15       73.85       54.86     24.52 o 
  -1   7  15      643.57      640.01     42.43 o 
   0   7  15      152.49      140.53     29.25 o 
   1   7  15     1032.72     1009.47     78.88 o 
   2   7  15        3.51        1.40     37.95 o 
   3   7  15      658.67      695.76     39.76 o 
   4   7  15        9.35      -13.95     22.46 o 
   5   7  15      621.07      667.92     41.02 o 
   6   7  15       11.64       -5.14     32.68 o 
   7   7  15      452.57      455.68     52.41 o 
  -2   8  15      230.29      228.59     29.96 o 
  -1   8  15      401.15      401.83     38.30 o 
   0   8  15       70.92       77.77     28.20 o 
   1   8  15      779.25      733.22     50.97 o 
   2   8  15       84.28       99.29     32.09 o 
   3   8  15      581.53      582.96     38.92 o 
   4   8  15       40.70       33.07     25.20 o 
   5   8  15      787.94      807.43     44.20 o 
   6   8  15       15.66       54.08     37.15 o 
  -1   9  15      156.94      166.72     29.27 o 
   0   9  15      105.24      103.33     36.30 o 
   1   9  15      392.04      443.86     45.43 o 
   2   9  15      296.33      238.98     39.18 o 
   3   9  15      434.23      394.16     87.77 o 
   4   9  15      158.03      181.45     29.80 o 
   5   9  15      490.44      478.33     44.53 o 
   6   9  15       75.02       83.62     37.74 o 
   0  10  15      227.81      217.18     41.91 o 
   1  10  15      181.37      105.04     36.30 o 
   2  10  15      384.32      314.60     51.00 o 
   3  10  15      301.24      283.12     41.53 o 
   4  10  15      210.59      181.53     32.11 o 
   5  10  15      146.40      158.47     30.88 o 
   2  11  15      347.79      324.85     50.41 o 
   3  11  15       94.93       84.75     36.45 o 
   4  11  15      327.17      284.99     35.59 o 
  -2  -3  16      344.74      300.08     67.61 o 
  -1  -3  16      200.85      213.50     62.86 o 
   0  -3  16      422.09      489.86     72.35 o 
  -3  -2  16       20.44       96.07     55.75 o 
  -2  -2  16      762.43      895.50     85.40 o 
  -1  -2  16      104.41      144.62     46.26 o 
   0  -2  16      508.22      659.71     64.05 o 
   1  -2  16      181.13      293.86     43.52 o 
   2  -2  16      393.81      428.18     65.24 o 
  -4  -1  16      694.79      769.77     81.84 o 
  -3  -1  16       13.47        3.56     49.82 o 
  -2  -1  16      469.09      505.18     56.93 o 
  -1  -1  16       26.28       33.21     43.89 o 
   0  -1  16      707.47      686.14     55.05 o 
   1  -1  16       18.63       45.75     29.09 o 
   2  -1  16      374.92      462.46     48.95 o 
   3  -1  16        2.81      -33.21     47.44 o 
  -4   0  16      414.78      527.81     71.17 o 
  -3   0  16       32.01       58.12     40.75 o 
  -2   0  16      561.03      538.84    107.34 o 
  -1   0  16       22.01       60.08     36.03 o 
   0   0  16      828.21     1001.96     64.05 o 
   1   0  16        9.85      -15.92     42.11 o 
   2   0  16      379.22      463.10     47.11 o 
   3   0  16        6.66       40.57     34.80 o 
   4   0  16      416.30      402.94     49.85 o 
  -4   1  16      462.96      450.71     68.79 o 
  -3   1  16       84.22       97.81     40.35 o 
  -2   1  16      780.10      767.41     94.29 o 
  -1   1  16       75.28       52.16     34.76 o 
   0   1  16      587.76      564.22     56.34 o 
   1   1  16      157.68      172.82     38.10 o 
   2   1  16     1232.04     1423.46     57.56 o 
   3   1  16        4.05      -18.42     37.95 o 
   4   1  16      505.68      551.53     69.98 o 
  -4   2  16      335.95      352.27     62.86 o 
  -3   2  16      230.30      251.25     34.25 o 
  -2   2  16      444.33      534.40     51.30 o 
  -1   2  16      265.83      231.20     41.04 o 
   0   2  16      688.41      726.58     79.47 o 
   1   2  16      491.68      430.58     44.40 o 
   2   2  16      458.97      552.60     37.95 o 
   3   2  16      181.30      217.05     54.56 o 
   4   2  16      370.79      393.78     64.05 o 
   5   2  16       43.64       54.56     52.19 o 
  -4   3  16       95.98       93.08     33.13 o 
  -3   3  16      495.59      473.85     41.04 o 
  -2   3  16      244.57      222.76     57.53 o 
  -1   3  16      414.59      346.77     44.16 o 
   0   3  16      397.13      552.35     64.64 o 
   1   3  16      464.97      436.46     45.43 o 
   2   3  16      232.85      250.27     51.00 o 
   3   3  16      199.30      305.20     37.99 o 
   4   3  16      490.93      529.00     67.61 o 
   5   3  16      276.21      226.54     60.49 o 
  -4   4  16        7.69        8.84     24.51 o 
  -3   4  16      622.77      610.13     34.38 o 
  -2   4  16       71.45      104.57     28.42 o 
  -1   4  16      593.22      657.78     42.96 o 
   0   4  16       85.71       94.89     46.26 o 
   1   4  16      497.22      570.51     64.05 o 
   2   4  16      227.88      256.20     51.00 o 
   3   4  16      359.51      372.69     41.07 o 
   4   4  16      339.13      389.04     61.68 o 
   5   4  16      364.94      467.32     69.98 o 
  -3   5  16      395.78      406.11     39.78 o 
  -2   5  16        2.36        6.69     27.78 o 
  -1   5  16      837.87      802.88     44.99 o 
   0   5  16      114.74      143.81     33.96 o 
   1   5  16      679.23      696.41     64.64 o 
   2   5  16       79.72       87.18     31.87 o 
   3   5  16      759.53      846.69     52.41 o 
   4   5  16      195.84      172.79     36.30 o 
   5   5  16      353.08      514.76     72.35 o 
   6   5  16      171.61      225.36     64.05 o 
  -3   6  16      481.76      482.86     35.79 o 
  -2   6  16        6.29       11.09     23.23 o 
  -1   6  16      664.01      717.09     44.42 o 
   0   6  16       48.08       59.63     33.12 o 
   1   6  16      688.49      750.37     52.29 o 
   2   6  16        5.39      -40.33     40.33 o 
   3   6  16      802.28      827.92     43.99 o 
   4   6  16       58.67       68.00     27.74 o 
   5   6  16      661.95      643.03     54.09 o 
   6   6  16       49.25       72.35     59.30 o 
  -2   7  16       62.98       64.53     26.06 o 
  -1   7  16      375.62      365.00     38.15 o 
   0   7  16       55.36       41.66     33.12 o 
   1   7  16      855.63      861.54    119.20 o 
   2   7  16       18.34       -8.37     29.21 o 
   3   7  16      399.33      355.49     57.53 o 
   4   7  16        1.97        7.22     24.80 o 
   5   7  16      531.27      631.87     99.63 o 
  -1   8  16      245.25      272.09     37.00 o 
   0   8  16      123.38      127.64     36.79 o 
   1   8  16      802.56      795.20     56.24 o 
   2   8  16      102.98       44.87     67.01 o 
   3   8  16      433.35      493.62     47.25 o 
   4   8  16       42.24       31.07     26.95 o 
   5   8  16      445.87      509.84     39.63 o 
   0   9  16      197.69      192.24     41.36 o 
   1   9  16      427.05      457.78     48.80 o 
   2   9  16      198.56      226.46     40.87 o 
   3   9  16      304.36      363.85     62.27 o 
   4   9  16      124.68       80.80     35.47 o 
   5   9  16      353.89      282.02     54.56 o 
  -1  -1  17        0.15        4.74     51.00 o 
   0  -1  17      574.55      566.95     73.54 o 
  -2   0  17      626.05      649.98     77.10 o 
  -1   0  17       14.30      -18.98     48.63 o 
   0   0  17      545.88      634.64     55.18 o 
   1   0  17        0.47      -13.72     35.11 o 
   2   0  17      294.01      189.77     58.12 o 
  -3   1  17      130.20      158.94     55.75 o 
  -2   1  17      374.34      287.62     48.16 o 
  -1   1  17      125.54       64.14     38.19 o 
   0   1  17      578.26      672.57     55.39 o 
   1   1  17      178.39      233.97     62.86 o 
   2   1  17      676.06      788.27     56.37 o 
   3   1  17       14.70       92.52     53.37 o 
  -3   2  17      282.53      275.17     61.68 o 
  -2   2  17      390.31      408.74     50.42 o 
  -1   2  17      231.82      207.69     42.16 o 
   0   2  17      411.82      506.98     50.49 o 
   1   2  17      226.79      255.70     41.36 o 
   2   2  17      610.40      581.19     68.79 o 
   3   2  17       82.37       46.26     52.19 o 
  -3   3  17      398.25      432.58     46.54 o 
  -2   3  17      308.08      354.53     50.00 o 
  -1   3  17      262.86      258.92     44.16 o 
   0   3  17      239.89      264.64     48.04 o 
   1   3  17      340.18      308.38     56.93 o 
   2   3  17      358.56      474.44     62.86 o 
   3   3  17      202.73      272.80     58.12 o 
   4   3  17      235.84      332.11     66.42 o 
  -2   4  17       34.74       78.04     41.45 o 
  -1   4  17      504.97      508.83     67.61 o 
   0   4  17      286.53      214.68     55.75 o 
   1   4  17      410.92      493.41     65.24 o 
   2   4  17      115.10      115.05     49.82 o 
   3   4  17      338.31      372.73     43.14 o 
   4   4  17      239.16      304.83     61.68 o 
  -2   5  17        0.53       18.85     24.23 o 
  -1   5  17      508.88      475.47     48.22 o 
   0   5  17       50.16       45.07     48.63 o 
   1   5  17      530.08      474.44     65.24 o 
   2   5  17       31.04       15.42     43.89 o 
   3   5  17      494.62      545.60     66.42 o 
   4   5  17      226.78      174.36     61.68 o 
  -1   6  17      551.56      543.61     50.69 o 
   0   6  17        7.20       30.84     48.04 o 
   1   6  17      693.94      747.67     54.09 o 
   2   6  17        0.40       25.45     31.44 o 
   3   6  17      443.21      409.50     44.45 o 
   4   6  17        4.21      -21.11     32.93 o 
   0   7  17        1.91      -18.42     33.06 o 
   1   7  17      511.73      516.32     50.61 o 
   2   7  17       43.02       36.60     34.36 o 
   3   7  17      334.11      301.41     55.75 o 
   4   7  17        0.19       19.98     27.45 o 
   1   8  17      365.51      440.10     55.75 o 
   2   8  17       58.93       75.32     42.11 o 
   3   8  17      336.18      388.02     78.88 o 
   1   4  18      309.37      355.83     62.86 o 
                                                 
